# Supplementary material for: Crystal structure and Hirshfeld surface analysis of (E)-2-{[(2-iodo­phen­yl)imino]­meth­yl}-6-methyl­phenol
Source: Acta Crystallogr E Crystallogr Commun. 2020 Sep 4;76(Pt 10):1595–8. doi: 10.1107/S2056989020011974 (PMC7534256; doi:10.1107/S2056989020011974)
Supplement: Supplementary file 1 [file e-76-01595-sup1.cif]

##############################################################################
#                                                                            #
# This CIF contains the data in a paper accepted for publication in          #
# Acta Crystallographica Section E. It conforms to the requirements of       #
# Notes for Authors for Acta Crystallographica Section E, and has been       #
# peer reviewed under the auspices of the IUCr Commission on Journals.       #
#                                                                            #
# Full details of the Crystallographic Information File format               #
# are given in the paper "The Crystallographic Information File (CIF):       #
# a New Standard Archive File for Crystallography" by S. R. Hall, F. H.      #
# Allen and I. D. Brown [Acta Cryst. (1991), A47, 655-685].                  #
#                                                                            #
# The current version of the core CIF dictionary is obtainable from          #
# ftp://ftp.iucr.org/pub/cif_core.dic.                                       #
#                                                                            #
# Software is freely available for graphical display of the structure(s)     #
# in this CIF. For information consult the CIF software page                 #
# http://www.iucr.org/resources/cif/software.                                #
#                                                                            #
# This file may be used for bona fide research purposes within the           #
# scientific community so long as proper attribution is given to the journal # 
# article from which it was obtained.                                        #
#                                                                            #
##############################################################################
data_I
_audit_creation_method     'SHELXL-2017/1'
_journal_date_recd_electronic     2020-07-27
_journal_date_accepted     2020-08-31
_journal_name_full     'Acta Crystallographica, Section E'
_journal_year     2020
_journal_volume     76
_journal_issue     10
_journal_page_first     1595
_journal_page_last     1598
_journal_paper_category     GO
_journal_paper_doi     10.1107/S2056989020011974
_journal_coeditor_code     ZL2795
_publ_contact_author_name     'Eiad Saif'
_publ_contact_author_address
;
Department of Computer and Electronic Engineering Technology,
Sana\#8217;a Community College, Sana\#8217;a, Yemen
;
_publ_contact_author_email
;
sevgi.kansiz@samsun.edu.tr, eiad.saif@scc.edu.ye,
eiad.saif2016@gmail.com
;
_publ_contact_author_fax     '(33) 01 39 25 44 52'
_publ_contact_author_phone     '0668479428'
_publ_section_title
;
Crystal structure and Hirshfeld surface analysis of
(<i>E</i>)-2-{[(2-iodophenyl)imino]methyl}-6-methylphenol
;
_publ_section_title_footnote     .
loop_
    _publ_author_name
    _publ_author_footnote
    _publ_author_address
    'Kansiz, Sevgi' .
;
Samsun University, Faculty of Engineering, Department of Fundamental Sciences,
55420, Samsun, Turkey
;
    'Agar, Tuggan' .
;
Yeditepe University, Department of Chemical Engineering, 34755,
 \.Istanbul, Turkey
;
    'Dege, Necmi' .
;
Ondokuz May\?is University, Faculty of Arts and Sciences, Department of Physics,
55139, Samsun, Turkey
;
    'Dogan, Onur Erman' .
;
Ondokuz May\?is University, Faculty of Arts and Sciences,
Department of Chemistry,
55139, Samsun, Turkey
;
    'Ahmed, Ruby' .
;
Department of Applied Chemistry, ZHCET, Aligarh Muslim University, Aligarh,
202002, UP, India
;
    'Saif, Eiad' .
;
Department of Computer and Electronic Engineering Technology,
Sana'a Community
College, Sana'a, Yemen
;
_publ_section_synopsis
;
In the crystal, molecules are linked by C---H...\p interactions, resulting in
the formation of sheets along the <i>a</i>-axis direction. Within the sheets,
very weak \p--\p stacking interactions occur. The Hirshfeld surface analysis
and fingerprint plots reveal that the crystal structure is dominated by H...H
(37.1%) and C...H (30.1%) contacts.
;
_chemical_name_systematic
;
(<i>E</i>)-2-{[(2-Iodophenyl)imino]methyl}-6-methylphenol
;
_chemical_name_common     ?
_chemical_formula_moiety     'C14 H12 I N O'
_chemical_formula_sum     'C14 H12 I N O'
_chemical_formula_iupac     'C14 H12 I N O'
_chemical_formula_weight     337.15
_chemical_melting_point     ?
_chemical_absolute_configuration     ?
_space_group_crystal_system     orthorhombic
_space_group_name_H-M_alt     'P 21 21 21'
_space_group_name_Hall     'P 2ac 2ab'
loop_
    _space_group_symop_operation_xyz
    'x, y, z'
    '-x+1/2, -y, z+1/2'
    '-x, y+1/2, -z+1/2'
    'x+1/2, -y+1/2, -z'
_cell_length_a     8.1730(4)
_cell_length_b     11.8143(9)
_cell_length_c     13.1721(8)
_cell_angle_alpha     90
_cell_angle_beta     90
_cell_angle_gamma     90
_cell_volume     1271.88(14)
_cell_formula_units_Z     4
_cell_measurement_reflns_used     6431
_cell_measurement_theta_min     2.49
_cell_measurement_theta_max     32.60
_cell_measurement_temperature     296(2)
_exptl_crystal_description     'rod'
_exptl_crystal_colour     'orange'
_exptl_crystal_size_max     0.660
_exptl_crystal_size_mid     0.343
_exptl_crystal_size_min     0.130
_exptl_crystal_density_diffrn     1.761
_exptl_crystal_density_meas     ?
_exptl_crystal_density_method     ?
_exptl_crystal_F_000     656
_exptl_absorpt_coefficient_mu     2.500
_exptl_absorpt_correction_type     integration
_exptl_absorpt_process_details
;
(X-RED32; Stoe & Cie, 2002)
;
_exptl_absorpt_correction_T_min     0.3652
_exptl_absorpt_correction_T_max     0.7844
_diffrn_ambient_temperature     296(2)
_diffrn_source     'sealed X-ray tube, 12 x 0.4 mm long-fine focus'
_diffrn_source_power     2.25
_diffrn_source_voltage     50
_diffrn_source_current     45
_diffrn_radiation_type     'Mo K\a'
_diffrn_radiation_wavelength     0.71073
_diffrn_radiation_monochromator     'plane graphite'
_diffrn_measurement_device_type     'Stoe IPDS 2'
_diffrn_measurement_device     '2-circle goniometer'
_diffrn_measurement_method     'rotation method'
_diffrn_detector     'image plate (34 cm diameter)'
_diffrn_detector_area_resol_mean     6.67
_diffrn_reflns_number     5163
_diffrn_reflns_av_R_equivalents     0.0330
_diffrn_reflns_av_unetI/netI     0.0399
_diffrn_reflns_theta_min     2.933
_diffrn_reflns_theta_max     25.997
_diffrn_reflns_theta_full     25.242
_diffrn_measured_fraction_theta_max     0.997
_diffrn_measured_fraction_theta_full     0.996
_diffrn_reflns_limit_h_min     -8
_diffrn_reflns_limit_h_max     10
_diffrn_reflns_limit_k_min     -14
_diffrn_reflns_limit_k_max     14
_diffrn_reflns_limit_l_min     -12
_diffrn_reflns_limit_l_max     16
_refine_special_details
;
 Refined as a two-component inversion twin.
;
_reflns_number_total     2482
_reflns_number_gt     1949
_reflns_threshold_expression     'I > 2\s(I)'
_refine_ls_structure_factor_coef     Fsqd
_refine_ls_matrix_type     full
_refine_ls_R_factor_all     0.0444
_refine_ls_R_factor_gt     0.0312
_refine_ls_wR_factor_gt     0.0598
_refine_ls_wR_factor_ref     0.0628
_refine_ls_goodness_of_fit_ref     0.920
_refine_ls_restrained_S_all     0.920
_refine_ls_number_reflns     2482
_refine_ls_number_parameters     160
_refine_ls_number_restraints     0
_refine_ls_hydrogen_treatment     mixed
_refine_ls_weighting_scheme     calc
_refine_ls_weighting_details
                      'w=1/[\s^2^(Fo^2^)+(0.0304P)^2^] where P=(Fo^2^+2Fc^2^)/3'
_atom_sites_solution_hydrogens     mixed
_atom_sites_solution_primary     direct
_atom_sites_solution_secondary     difmap
_refine_ls_shift/su_max     0.001
_refine_ls_shift/su_mean     0.000
_refine_diff_density_max     0.458
_refine_diff_density_min     -0.207
_refine_ls_extinction_method     none
_refine_ls_extinction_coef     .
loop_
    _atom_type_symbol
    _atom_type_description
    _atom_type_scat_dispersion_real
    _atom_type_scat_dispersion_imag
    _atom_type_scat_source
    'C' 'C' 0.0033 0.0016
                         'International Tables Vol C Tables 4.2.6.8 and 6.1.1.4'
    'H' 'H' 0.0000 0.0000
                         'International Tables Vol C Tables 4.2.6.8 and 6.1.1.4'
    'I' 'I' -0.4742 1.8119
                         'International Tables Vol C Tables 4.2.6.8 and 6.1.1.4'
    'N' 'N' 0.0061 0.0033
                         'International Tables Vol C Tables 4.2.6.8 and 6.1.1.4'
    'O' 'O' 0.0106 0.0060
                         'International Tables Vol C Tables 4.2.6.8 and 6.1.1.4'
_computing_data_collection
;
X-AREA (Stoe & Cie, 2002)
;
_computing_cell_refinement
;
X-AREA (Stoe & Cie, 2002)
;
_computing_data_reduction
;
X-RED (Stoe & Cie, 2002)
;
_computing_structure_solution
;
<i>SHELXT2017/1</i> (Sheldrick, 2015a)
;
_computing_structure_refinement
;
<i>SHELXL2017/1</i> (Sheldrick, 2015b)
;
_computing_molecular_graphics
;
PLATON (Spek, 2020)
;
_computing_publication_material
;
WinGX (Farrugia, 2012)
;
loop_
    _atom_site_type_symbol
    _atom_site_label
    _atom_site_fract_x
    _atom_site_fract_y
    _atom_site_fract_z
    _atom_site_U_iso_or_equiv
    _atom_site_adp_type
    _atom_site_calc_flag
    _atom_site_occupancy
    _atom_site_disorder_assembly
    _atom_site_disorder_group
    C C1 0.5327(7) 0.7863(4) 0.8238(6) 0.0512(13) Uani d 1 . .
    C C2 0.6359(10) 0.8192(5) 0.9003(6) 0.0664(19) Uani d 1 . .
    H H2 0.598522 0.866780 0.951494 0.080 Uiso calc 1 . .
    C C3 0.7966(11) 0.7810(6) 0.9008(6) 0.076(2) Uani d 1 . .
    H H3 0.867715 0.803861 0.951899 0.092 Uiso calc 1 . .
    C C4 0.8492(8) 0.7109(5) 0.8273(7) 0.0720(18) Uani d 1 . .
    H H4 0.956517 0.684703 0.828468 0.086 Uiso calc 1 . .
    C C5 0.7452(7) 0.6773(5) 0.7497(6) 0.0632(17) Uani d 1 . .
    H H5 0.783507 0.629118 0.699235 0.076 Uiso calc 1 . .
    C C6 0.5849(7) 0.7150(5) 0.7469(5) 0.0508(14) Uani d 1 . .
    C C7 0.5196(7) 0.6589(5) 0.5815(5) 0.0523(13) Uani d 1 . .
    H H7 0.628176 0.672300 0.564200 0.063 Uiso calc 1 . .
    C C8 0.4100(7) 0.6148(4) 0.5043(5) 0.0475(14) Uani d 1 . .
    C C9 0.4719(8) 0.5869(5) 0.4092(5) 0.0599(17) Uani d 1 . .
    H H9 0.582202 0.598902 0.395435 0.072 Uiso calc 1 . .
    C C10 0.3738(9) 0.5425(5) 0.3361(6) 0.0661(17) Uani d 1 . .
    H H10 0.416758 0.523217 0.273023 0.079 Uiso calc 1 . .
    C C11 0.2093(10) 0.5262(5) 0.3564(5) 0.0624(17) Uani d 1 . .
    H H11 0.142297 0.496373 0.305986 0.075 Uiso calc 1 . .
    C C12 0.1420(8) 0.5532(5) 0.4495(5) 0.0535(15) Uani d 1 . .
    C C13 0.2432(7) 0.5988(4) 0.5232(5) 0.0486(15) Uani d 1 . .
    C C14 -0.0374(8) 0.5358(6) 0.4703(7) 0.075(2) Uani d 1 . .
    H H14A -0.050482 0.493780 0.532175 0.113 Uiso calc 1 . .
    H H14B -0.085832 0.494527 0.415201 0.113 Uiso calc 1 . .
    H H14C -0.090242 0.607994 0.476842 0.113 Uiso calc 1 . .
    I I1 0.29233(6) 0.84637(4) 0.82323(4) 0.07511(17) Uani d 1 . .
    O O1 0.1754(5) 0.6247(4) 0.6139(4) 0.0648(12) Uani d 1 . .
    N N1 0.4728(6) 0.6802(3) 0.6727(5) 0.0507(11) Uani d 1 . .
    H H1 0.254(8) 0.660(5) 0.654(6) 0.08(2) Uiso d 1 . .
loop_
    _atom_site_aniso_label
    _atom_site_aniso_U_11
    _atom_site_aniso_U_22
    _atom_site_aniso_U_33
    _atom_site_aniso_U_12
    _atom_site_aniso_U_13
    _atom_site_aniso_U_23
    C1 0.050(3) 0.050(3) 0.053(3) -0.005(2) 0.002(4) 0.002(3)
    C2 0.074(5) 0.058(4) 0.067(5) -0.010(3) -0.003(4) -0.005(3)
    C3 0.073(5) 0.075(4) 0.081(5) -0.014(4) -0.025(5) -0.001(4)
    C4 0.058(4) 0.068(3) 0.090(5) -0.005(3) -0.015(5) -0.004(5)
    C5 0.050(4) 0.057(4) 0.083(5) 0.002(3) -0.002(3) -0.007(3)
    C6 0.049(4) 0.047(3) 0.057(4) -0.002(3) -0.007(3) 0.001(3)
    C7 0.049(3) 0.050(3) 0.058(4) 0.002(3) 0.008(3) 0.001(3)
    C8 0.046(3) 0.050(3) 0.046(3) 0.003(2) 0.002(3) 0.003(2)
    C9 0.054(4) 0.070(4) 0.056(4) -0.001(3) 0.015(3) -0.003(3)
    C10 0.074(5) 0.073(4) 0.051(4) 0.006(4) 0.008(4) -0.012(4)
    C11 0.072(4) 0.061(3) 0.054(4) -0.001(4) -0.018(4) 0.000(3)
    C12 0.049(3) 0.057(3) 0.055(4) -0.001(3) -0.006(3) 0.005(3)
    C13 0.045(4) 0.048(3) 0.053(3) 0.004(2) 0.004(3) 0.004(3)
    C14 0.053(4) 0.089(4) 0.084(5) -0.008(4) -0.009(4) 0.006(4)
    I1 0.0656(3) 0.0895(3) 0.0703(3) 0.0186(2) 0.0053(3) -0.0094(3)
    O1 0.049(3) 0.088(3) 0.057(3) -0.002(2) 0.009(2) -0.007(2)
    N1 0.047(2) 0.050(2) 0.055(3) -0.0006(18) -0.001(3) 0.002(3)
_geom_special_details
;
 All esds (except the esd in the dihedral angle between two l.s. planes)
 are estimated using the full covariance matrix.  The cell esds are taken
 into account individually in the estimation of esds in distances, angles
 and torsion angles; correlations between esds in cell parameters are only
 used when they are defined by crystal symmetry.  An approximate (isotropic)
 treatment of cell esds is used for estimating esds involving l.s. planes.
;
loop_
    _geom_bond_atom_site_label_1
    _geom_bond_atom_site_label_2
    _geom_bond_site_symmetry_2
    _geom_bond_distance
    _geom_bond_publ_flag
    C1 C2 . 1.370(10) ?
    C1 C6 . 1.385(9) ?
    C1 I1 . 2.089(6) ?
    C2 C3 . 1.389(11) ?
    C2 H2 . 0.9300 ?
    C3 C4 . 1.344(11) ?
    C3 H3 . 0.9300 ?
    C4 C5 . 1.387(10) ?
    C4 H4 . 0.9300 ?
    C5 C6 . 1.384(8) ?
    C5 H5 . 0.9300 ?
    C6 N1 . 1.401(8) ?
    C7 N1 . 1.286(8) ?
    C7 C8 . 1.451(9) ?
    C7 H7 . 0.9300 ?
    C8 C9 . 1.390(9) ?
    C8 C13 . 1.399(8) ?
    C9 C10 . 1.359(10) ?
    C9 H9 . 0.9300 ?
    C10 C11 . 1.384(10) ?
    C10 H10 . 0.9300 ?
    C11 C12 . 1.382(9) ?
    C11 H11 . 0.9300 ?
    C12 C13 . 1.384(8) ?
    C12 C14 . 1.505(9) ?
    C13 O1 . 1.352(7) ?
    C14 H14A . 0.9600 ?
    C14 H14B . 0.9600 ?
    C14 H14C . 0.9600 ?
    O1 H1 . 0.93(7) ?
loop_
    _geom_angle_atom_site_label_1
    _geom_angle_atom_site_label_2
    _geom_angle_atom_site_label_3
    _geom_angle_site_symmetry_1
    _geom_angle_site_symmetry_3
    _geom_angle
    _geom_angle_publ_flag
    C2 C1 C6 . . 121.4(6) ?
    C2 C1 I1 . . 119.0(5) ?
    C6 C1 I1 . . 119.6(5) ?
    C1 C2 C3 . . 119.6(7) ?
    C1 C2 H2 . . 120.2 ?
    C3 C2 H2 . . 120.2 ?
    C4 C3 C2 . . 120.0(7) ?
    C4 C3 H3 . . 120.0 ?
    C2 C3 H3 . . 120.0 ?
    C3 C4 C5 . . 120.7(7) ?
    C3 C4 H4 . . 119.7 ?
    C5 C4 H4 . . 119.7 ?
    C6 C5 C4 . . 120.5(6) ?
    C6 C5 H5 . . 119.7 ?
    C4 C5 H5 . . 119.7 ?
    C5 C6 C1 . . 117.8(6) ?
    C5 C6 N1 . . 122.9(6) ?
    C1 C6 N1 . . 119.2(5) ?
    N1 C7 C8 . . 122.8(6) ?
    N1 C7 H7 . . 118.6 ?
    C8 C7 H7 . . 118.6 ?
    C9 C8 C13 . . 118.9(6) ?
    C9 C8 C7 . . 119.4(6) ?
    C13 C8 C7 . . 121.7(6) ?
    C10 C9 C8 . . 121.0(6) ?
    C10 C9 H9 . . 119.5 ?
    C8 C9 H9 . . 119.5 ?
    C9 C10 C11 . . 119.3(7) ?
    C9 C10 H10 . . 120.3 ?
    C11 C10 H10 . . 120.3 ?
    C12 C11 C10 . . 121.8(7) ?
    C12 C11 H11 . . 119.1 ?
    C10 C11 H11 . . 119.1 ?
    C11 C12 C13 . . 118.3(6) ?
    C11 C12 C14 . . 121.2(6) ?
    C13 C12 C14 . . 120.5(6) ?
    O1 C13 C12 . . 117.6(5) ?
    O1 C13 C8 . . 121.7(6) ?
    C12 C13 C8 . . 120.7(6) ?
    C12 C14 H14A . . 109.5 ?
    C12 C14 H14B . . 109.5 ?
    H14A C14 H14B . . 109.5 ?
    C12 C14 H14C . . 109.5 ?
    H14A C14 H14C . . 109.5 ?
    H14B C14 H14C . . 109.5 ?
    C13 O1 H1 . . 109(4) ?
    C7 N1 C6 . . 121.0(5) ?
loop_
    _geom_torsion_atom_site_label_1
    _geom_torsion_atom_site_label_2
    _geom_torsion_atom_site_label_3
    _geom_torsion_atom_site_label_4
    _geom_torsion_site_symmetry_1
    _geom_torsion_site_symmetry_2
    _geom_torsion_site_symmetry_3
    _geom_torsion_site_symmetry_4
    _geom_torsion
    _geom_torsion_publ_flag
    C6 C1 C2 C3 . . . . 0.4(10) ?
    I1 C1 C2 C3 . . . . -179.2(5) ?
    C1 C2 C3 C4 . . . . -0.9(11) ?
    C2 C3 C4 C5 . . . . 0.9(11) ?
    C3 C4 C5 C6 . . . . -0.3(11) ?
    C4 C5 C6 C1 . . . . -0.3(9) ?
    C4 C5 C6 N1 . . . . -177.3(6) ?
    C2 C1 C6 C5 . . . . 0.2(9) ?
    I1 C1 C6 C5 . . . . 179.8(5) ?
    C2 C1 C6 N1 . . . . 177.4(5) ?
    I1 C1 C6 N1 . . . . -3.1(8) ?
    N1 C7 C8 C9 . . . . -175.8(6) ?
    N1 C7 C8 C13 . . . . 3.8(9) ?
    C13 C8 C9 C10 . . . . -1.5(9) ?
    C7 C8 C9 C10 . . . . 178.2(6) ?
    C8 C9 C10 C11 . . . . 0.9(10) ?
    C9 C10 C11 C12 . . . . -0.5(10) ?
    C10 C11 C12 C13 . . . . 0.8(9) ?
    C10 C11 C12 C14 . . . . 179.6(6) ?
    C11 C12 C13 O1 . . . . 180.0(5) ?
    C14 C12 C13 O1 . . . . 1.2(8) ?
    C11 C12 C13 C8 . . . . -1.4(8) ?
    C14 C12 C13 C8 . . . . 179.8(5) ?
    C9 C8 C13 O1 . . . . -179.7(5) ?
    C7 C8 C13 O1 . . . . 0.7(8) ?
    C9 C8 C13 C12 . . . . 1.7(8) ?
    C7 C8 C13 C12 . . . . -177.9(5) ?
    C8 C7 N1 C6 . . . . 175.4(5) ?
    C5 C6 N1 C7 . . . . -33.7(9) ?
    C1 C6 N1 C7 . . . . 149.2(5) ?
loop_
    _geom_hbond_atom_site_label_D
    _geom_hbond_atom_site_label_H
    _geom_hbond_atom_site_label_A
    _geom_hbond_site_symmetry_A
    _geom_hbond_distance_DH
    _geom_hbond_distance_HA
    _geom_hbond_distance_DA
    _geom_hbond_angle_DHA
    _geom_hbond_publ_flag
    O1 H1 N1 . 0.93(7) 1.82(7) 2.634(6) 144(6) yes
    C2 H2 Cg2 3_655 0.93 2.97(6) 3.7445(4) 142(4) yes
_shelx_space_group_comment
;
The symmetry employed for this shelxl refinement is uniquely defined
by the following loop, which should always be used as a source of
symmetry information in preference to the above space-group names.
They are only intended as comments.
;
_shelx_estimated_absorpt_T_min     0.289
_shelx_estimated_absorpt_T_max     0.737
_shelx_hkl_file
;
   2   0   0 3209.74   32.77
   4   0   0  788.80   12.48
   6   0   0   15.77    5.11
   8   0   0   29.69    5.57
  10   0   0   12.94    6.38
  12   0   0    6.06   11.54
   1  -1   0   68.14    7.03
  -1   1   0   64.01    8.62
   1   1   0   78.23   15.65
   2  -1   0  660.76   12.85
  -2   1   0  624.08   12.19
   3  -1   0  593.85   10.99
   4  -1   0 1126.16   13.01
   4   1   0 1133.67   15.87
   5  -1   0   74.58    5.32
   5   1   0   83.26    5.70
   6   1   0  560.79   10.75
   6  -1   0  555.40    9.31
   7   1   0   17.02    4.86
   7  -1   0   20.66    4.96
   8  -1   0   91.44    6.06
   8   1   0   89.55    6.75
   9  -1   0   23.69    5.80
   9   1   0   22.46    7.23
  10   1   0    7.02    8.28
  10  -1   0   10.82    6.51
  11   1   0    3.58   10.72
  11  -1   0    6.53    8.05
  12  -1   0    0.51    9.11
   0  -2   0 1790.89   23.45
   0   2   0 1818.90   23.47
   1  -2   0   45.72    5.33
  -1   2   0   45.89    6.97
   1   2   0   44.27    8.67
  -1  -2   0   45.81    9.95
   2   2   0  347.48   17.51
   2  -2   0  348.78    9.02
  -2   2   0  341.12    8.26
  -3   2   0 3767.25   22.97
   3  -2   0 3738.14   22.46
   4  -2   0  183.17    6.43
   5  -2   0 1223.31   12.15
   5   2   0 1235.26   17.16
   6   2   0    2.42    5.72
   6  -2   0    0.52    4.82
   7  -2   0  226.32    5.95
   7   2   0  238.57    8.50
   8   2   0    4.15    5.44
   8  -2   0    0.82    5.00
   9  -2   0   12.51    6.03
   9   2   0    9.50    6.25
  10  -2   0    1.58    4.29
  10   2   0    4.33   10.09
  10   2   0    3.05   10.07
  11  -2   0    2.23    7.59
  12  -2   0   -0.07   11.11
  -1   3   0 4767.55   27.60
   1  -3   0 4653.91   27.58
   1   3   0 4828.54   35.93
  -1  -3   0 4632.71   36.34
   2  -3   0  106.16    5.30
   2   3   0   96.58    8.33
  -2   3   0   97.84    5.15
  -2  -3   0  102.71    9.96
   3   3   0 1678.17   29.08
   3  -3   0 1744.09   14.45
  -3   3   0 1739.95   14.13
   4  -3   0   81.47    5.39
   4   3   0   78.35   10.24
   5   3   0   37.19    8.21
   5  -3   0   32.02    3.88
   5   3   0   34.65    6.31
   6   3   0   40.60    8.22
   6  -3   0   41.20    4.93
   6   3   0   38.86    6.74
   7  -3   0    2.71    4.88
   7   3   0    0.26    6.25
   7   3   0    0.35    7.38
   8  -3   0    3.44    5.30
   8   3   0    3.73    7.90
   8   3   0    3.93    6.85
   9  -3   0   36.19    6.06
   9   3   0   28.93   15.49
   9   3   0   28.23   15.12
  10  -3   0    8.80    6.19
  11  -3   0    7.04    7.48
  12  -3   0    5.77    8.78
   0   4   0 2575.87   20.68
   0  -4   0 2504.78   20.33
   1  -4   0   13.58    3.96
  -1  -4   0   17.88    6.09
   1   4   0   17.58    5.67
  -1   4   0   14.50    4.27
  -2  -4   0 1136.70   19.46
   2   4   0 1218.20   18.08
  -2   4   0 1213.91   12.72
   2  -4   0 1182.64   12.32
   3   4   0  510.78   13.50
  -3   4   0  531.62    7.82
   3  -4   0  518.40    7.84
   4   4   0  200.89   11.20
  -4   4   0  211.78    6.12
   4  -4   0  210.92    5.31
   5   4   0  166.72   12.76
   5  -4   0  171.18    6.20
   6  -4   0    5.87    3.36
   6   4   0    7.41    8.20
   6   4   0    6.06   10.78
   7  -4   0   73.50    5.50
   8  -4   0   23.84    5.47
   9  -4   0   14.20    4.35
  10  -4   0   13.14    4.87
  11  -4   0    6.75    7.43
  12  -4   0   -8.20    8.69
   1  -5   0  212.52    5.96
  -1   5   0  221.79    6.84
  -1  -5   0  204.10    6.84
   1   5   0  206.03    6.49
  -2   5   0  342.07    7.37
   2  -5   0  321.71    7.42
   2   5   0  349.49    9.30
  -2  -5   0  311.34    8.99
   3  -5   0   24.39    3.65
   3   5   0   22.87    5.73
  -3   5   0   25.98    3.44
  -3  -5   0   25.99    6.80
  -4   5   0  645.18    7.76
   4  -5   0  615.14    7.81
   4   5   0  649.62   15.34
   5  -5   0   56.59    5.06
   5   5   0   53.67    8.78
   6  -5   0  339.63    6.11
   7  -5   0   30.35    5.37
   8  -5   0   86.11    4.82
   9  -5   0    3.88    4.24
  10  -5   0   -4.57    6.36
  11  -5   0    0.81    7.36
   0  -6   0 1839.52   14.90
   0   6   0 1796.05   14.72
   1   6   0    2.34    4.66
   1  -6   0    3.69    5.12
  -1   6   0    3.68    4.78
  -1  -6   0    3.17    5.37
   2  -6   0  733.66    9.67
  -2  -6   0  725.85   12.14
   2   6   0  717.91   11.17
  -2   6   0  725.03    8.87
  -3  -6   0  306.13   10.58
   3  -6   0  294.82    5.89
  -3   6   0  307.38    5.88
   3   6   0  307.51    8.73
   4  -6   0  258.47    6.32
   4   6   0  258.82    9.77
  -4   6   0  282.10    6.37
   5   6   0  126.99    9.67
   5  -6   0  118.66    4.51
   6  -6   0    4.27    3.46
   7  -6   0   42.49    4.10
   8  -6   0    6.73    5.45
   9  -6   0    0.31    3.98
  10  -6   0    9.82    6.90
  11  -6   0    4.50    5.46
  -1  -7   0  684.71   10.37
   1  -7   0  707.46    8.62
   1   7   0  702.16    9.44
  -1   7   0  726.53    8.65
   2  -7   0    3.89    3.23
  -2   7   0    4.43    4.56
  -2  -7   0    5.87    5.67
   2   7   0    4.86    4.39
   3   7   0  270.28    7.90
   3  -7   0  258.84    6.62
  -3   7   0  249.27    5.41
  -3  -7   0  267.25    9.55
  -4   7   0   25.22    3.69
  -4  -7   0   36.10    7.48
   4   7   0   31.06    5.12
   4  -7   0   30.86    3.85
   5   7   0   27.42    6.24
   5  -7   0   23.08    3.79
   6  -7   0   70.31    4.16
   7  -7   0   34.15    5.78
   8  -7   0   10.27    4.08
   9  -7   0    1.79    5.76
  10  -7   0   -4.80    6.82
  11  -7   0    5.79    7.99
   0  -8   0   11.35    3.74
   0   8   0    9.82    3.39
  -1   8   0   49.59    5.00
   1   8   0   46.22    3.88
   1  -8   0   48.09    5.18
  -1  -8   0   44.68    5.78
   2   8   0   20.12    4.96
   2  -8   0   24.13    4.96
  -2  -8   0   14.17    4.51
  -2   8   0   24.04    4.99
   3  -8   0  282.63    5.81
   3   8   0  292.10    8.17
  -3  -8   0  301.67    9.54
  -3   8   0  303.65    5.70
   4   8   0    7.97    4.65
  -4  -8   0   16.68    8.73
  -4   8   0   16.21    5.12
   4  -8   0    7.25    4.94
  -5   8   0  150.71    4.80
   5  -8   0  142.98    6.28
   5   8   0  156.49    9.01
   6  -8   0   13.86    3.63
   7  -8   0  101.03    6.09
   8  -8   0   22.07    6.16
   9  -8   0   12.27    6.52
  10  -8   0   11.13    7.15
  11  -8   0   -0.26    8.53
  -1   9   0  264.79    5.85
  -1  -9   0  256.24    7.43
   1   9   0  252.70    6.96
   1  -9   0  245.45    5.92
  -2  -9   0   46.28    6.36
  -2   9   0   55.45    4.10
   2   9   0   61.58    5.32
   2  -9   0   55.75    4.30
  -3  -9   0  187.52    8.38
   3   9   0  182.70    5.94
  -3   9   0  196.14    6.17
   3  -9   0  203.63    6.44
   4   9   0   60.28    5.70
  -4  -9   0   62.42    7.84
  -4   9   0   64.40    4.04
   4  -9   0   55.05    5.39
   5  -9   0   82.78    5.61
   5   9   0   76.06    6.72
   6  -9   0   23.90    3.95
   7  -9   0    1.04    5.63
   8  -9   0   14.67    4.39
   9  -9   0   -3.49    4.65
  10  -9   0    6.63    7.41
   0 -10   0  114.45    5.88
   0  10   0  106.43    4.57
   1 -10   0   14.60    5.06
   1  10   0    7.91    3.62
  -1  10   0    7.97    3.72
  -1 -10   0    8.71    4.14
   2 -10   0  117.14    5.99
   2  10   0  108.01    6.11
  -2 -10   0  113.24    7.00
  -2  10   0  104.37    4.42
  -3  10   0    4.49    3.48
   3 -10   0   10.56    3.61
   3  10   0    8.97    3.50
  -3 -10   0    6.11    6.26
  -4  10   0   10.75    3.51
   4 -10   0    9.47    3.62
   4  10   0    9.97    5.31
  -4 -10   0   10.59    7.18
   5  10   0   12.62    5.37
   5 -10   0   12.74    3.86
   6 -10   0    5.93    5.55
   7 -10   0    5.17    5.85
   8 -10   0    5.42    4.65
   9 -10   0    8.57    7.07
  10 -10   0    5.09    5.87
   1 -11   0    4.95    5.54
  -1  11   0   11.15    5.31
   1  11   0    9.20    5.11
  -1 -11   0    9.73    5.90
   2  11   0   12.15    3.59
  -2 -11   0    7.19    6.22
  -2  11   0    8.89    5.21
   2 -11   0    8.62    3.72
   3 -11   0    2.98    3.68
  -3 -11   0    2.19    6.21
   3  11   0   -0.93    3.38
  -3  11   0   -0.27    3.59
  -4  11   0   38.11    4.16
  -4 -11   0   37.86    7.87
   4 -11   0   38.08    5.92
   4  11   0   39.51    6.16
   5  11   0    0.82    5.42
   5 -11   0    0.92    3.91
   6 -11   0   26.89    6.21
   7 -11   0    4.28    4.39
   8 -11   0   13.50    6.66
   9 -11   0    3.42    7.86
   0 -12   0   -0.05    5.48
   0  12   0    3.98    5.05
  -1  12   0   10.80    5.32
  -1 -12   0    4.60    5.91
   1 -12   0    8.51    3.67
   1  12   0    9.94    5.26
  -2  12   0   22.83    5.36
   2 -12   0    7.88    5.72
   2  12   0   21.46    4.93
  -2 -12   0   13.34    4.28
  -3 -12   0   20.25    6.68
   3 -12   0   13.20    5.73
  -3  12   0   15.51    5.57
   3  12   0   15.79    3.90
  -4  12   0   34.78    4.17
  -4 -12   0   27.78    7.60
   4  12   0   38.20    6.25
   4 -12   0   26.89    5.96
   5 -12   0   13.91    4.31
   6 -12   0    4.66    6.03
   7 -12   0   -4.45    4.86
   8 -12   0   -3.94    6.75
   9 -12   0   -2.56    5.75
  -1 -13   0   37.13    6.13
   1 -13   0   34.29    4.38
  -1  13   0   47.12    5.94
   1  13   0   32.89    4.22
   2 -13   0   -2.01    5.77
   2  13   0    6.98    5.53
  -2 -13   0    4.63    6.27
  -2  13   0   -0.97    4.02
   3  13   0    7.29    5.82
   3 -13   0    8.26    4.06
  -3  13   0    2.07    3.99
  -3 -13   0   15.63    7.01
   4  13   0   10.40    6.29
  -4 -13   0    6.86    7.59
   4 -13   0   11.06    4.43
   5 -13   0   -0.43    6.23
   6 -13   0    3.98    6.68
   7 -13   0    6.32    7.04
   8 -13   0    1.39    7.83
   0 -14   0   -1.06    4.59
   0  14   0    2.45    6.02
  -1  14   0   -4.80    5.78
  -1 -14   0   -2.66    6.37
   1 -14   0    3.95    6.27
   1  14   0    0.62    5.66
   2  14   0    1.44    4.25
  -2  14   0    0.44    3.95
   2 -14   0    3.73    4.04
  -2 -14   0    3.77    7.01
  -3 -14   0   -0.06    7.19
   3  14   0    0.79    6.06
   3 -14   0    6.38    6.12
   4 -14   0   -2.67    4.60
  -4 -14   0   -3.15    8.09
   5 -14   0   -0.56    4.89
   6 -14   0    1.32    5.05
   7 -14   0    6.81    7.61
   1  15   0    2.57    4.55
  -1 -15   0   -4.86    7.17
   1 -15   0   -0.58    4.92
  -1  15   0    5.94    6.43
   2 -15   0    4.08    6.53
  -2 -15   0    6.71    7.37
   2  15   0    1.30    6.28
   3 -15   0   -0.47    6.86
  -3 -15   0    2.96    7.63
   4 -15   0    5.01    7.14
  -4 -15   0    8.60    9.25
   5 -15   0   -5.43    5.12
   6 -15   0    3.57    5.63
   0 -16   0   15.81    7.35
  -1 -16   0   -0.51    5.11
   1 -16   0   -1.83    7.25
  -2 -16   0   -1.43    7.93
   2 -16   0    2.08    4.96
  -3 -16   0   -0.41    8.94
   3 -16   0   -4.81    5.06
   4 -16   0    7.86    5.33
  -4 -16   0    3.54    9.12
   5 -16   0    6.72    7.88
   1 -17   0    1.65    8.04
  -1 -17   0    4.21    6.06
  -2 -17   0   -2.74    8.78
   2 -17   0   -0.69    8.02
   3 -17   0   11.01    7.85
  -3 -17   0    0.91    9.32
  -4 -17   0    7.30   10.14
   4 -17   0    1.78    8.27
   0 -18   0   -1.88    9.09
  -1   0   1 1439.60   31.39
   1   0  -1 1428.41   33.25
  -2   0   1  272.45   10.67
   2   0  -1  285.10   11.76
  -3   0   1  436.64   11.29
   3   0  -1  439.95   11.54
   4   0   1 1823.47   16.80
   4   0  -1 1788.42   18.87
   5   0  -1 1018.44   12.98
   5   0   1 1029.57   12.44
   6   0  -1  151.88    6.95
   6   0   1  156.34    6.42
   7   0  -1  333.82    8.62
   7   0   1  345.85    8.06
   8   0  -1   25.47    6.07
   8   0   1   30.86    5.69
   9   0   1   42.40    5.97
   9   0  -1   43.36    6.60
  10   0  -1    0.47    6.80
  10   0   1    1.06    6.62
  11   0  -1    2.29    8.26
  11   0   1    0.36    7.17
  12   0   1    2.49    9.26
  12   0  -1    3.80   14.77
  -1   1   1 1305.64   21.23
   1  -1  -1 1271.37   21.38
  -2   1   1 1618.83   19.12
   2   1  -1 1556.97   41.57
   2  -1  -1 1557.17   19.17
  -3   1   1 1336.93   16.09
   3   1  -1 1307.43   23.94
   3  -1  -1 1398.70   16.61
   3  -1   1 1316.06   14.65
   4  -1   1  397.19    7.74
   4  -1  -1  392.74    8.28
   4   1  -1  391.25   11.67
   5   1   1   46.60    4.82
   5  -1   1   37.30    4.67
   5   1  -1   44.44    6.27
   5  -1  -1   42.57    5.22
   6   1   1  187.98    6.93
   6  -1  -1  177.18    6.96
   6  -1   1  180.16    6.52
   6   1  -1  184.84    7.78
   7  -1  -1   42.04    5.51
   7   1   1   37.49    4.91
   7   1  -1   39.01    6.61
   7  -1   1   39.42    5.24
   8  -1   1   37.04    5.45
   8  -1  -1   39.92    5.97
   8   1  -1   39.10    6.29
   8   1   1   40.44    5.88
   9   1   1   38.20    6.38
   9   1  -1   35.41    8.15
   9  -1  -1   28.01    6.23
   9  -1   1   37.25    6.07
  10   1  -1    5.77    8.79
  10  -1   1    7.49    6.53
  10   1   1    3.91    7.70
  10  -1  -1    4.84    6.72
  11   1  -1   11.35   14.60
  11   1   1    6.23    9.37
  11  -1  -1   10.24    7.76
  11  -1   1   10.63    7.25
  12  -1  -1    1.65    9.70
  12  -1   1    1.23    8.95
  12   1   1    0.82   11.47
  12   1   1    1.52   11.45
   0  -2  -1 2791.58   28.83
   0   2   1 2808.26   28.09
   0  -2   1 2812.46   28.12
  -1  -2  -1 3065.12   33.96
  -1   2   1 3239.59   25.98
   1  -2  -1 3003.11   25.23
  -1  -2   1 3020.54   39.67
   1  -2   1 3055.32   24.88
   1   2   1 2962.61   33.09
   2   2   1 2102.47   26.72
  -2   2   1 1900.49   18.19
   2  -2  -1 1985.63   18.96
   2  -2   1 1894.37   17.11
  -3   2   1  307.21    7.18
   3  -2   1  312.91    7.81
   3  -2  -1  337.85    7.69
   4  -2   1  146.40    6.21
   4  -2  -1  141.72    6.39
  -4   2   1  146.21    6.05
   4   2  -1  153.22   11.80
   5  -2  -1   51.81    3.95
   5  -2   1   56.21    4.95
   5   2  -1   49.93    7.19
   6  -2  -1   38.51    4.09
   6  -2   1   43.58    5.05
   6   2   1   37.18    5.41
   6   2  -1   40.31    7.28
   7   2  -1   39.71    7.22
   7   2   1   40.74    5.16
   7  -2   1   33.39    5.22
   7  -2  -1   39.89    5.38
   8  -2  -1   46.75    4.40
   8  -2   1   43.13    4.14
   8   2   1   47.57    6.11
   8   2  -1   42.63    8.18
   9   2   1   18.13    5.95
   9  -2  -1   15.32    4.29
   9  -2   1   17.69    5.69
   9   2  -1   17.07   10.22
  10  -2  -1   25.50    6.82
  10   2   1   18.93    8.24
  10  -2   1   17.58    4.75
  11   2   1    1.12   12.14
  11  -2  -1    2.57    7.42
  11   2   1    2.10   11.57
  11  -2   1    0.31    7.52
  12  -2  -1    0.19    9.46
  12  -2   1   -3.94    8.10
   0  -3   1 2195.13   20.97
   0   3   1 2267.01   21.60
   0   3  -1 2249.97   20.73
   0  -3  -1 2202.98   20.98
  -1  -3   1 1821.66   23.36
   1  -3   1 1753.94   17.17
   1  -3  -1 1845.55   17.40
  -1   3   1 1814.91   17.82
   1   3  -1 1796.74   22.90
  -1  -3  -1 1616.01   21.83
   1   3   1 1754.56   20.77
  -1   3  -1 1785.04   17.32
  -2   3   1  550.74    9.12
  -2  -3   1  530.39   19.20
   2  -3  -1  539.63   10.06
  -2  -3  -1  608.18   14.88
   2   3   1  548.24   14.26
   2   3  -1  552.82   16.91
   2  -3   1  548.42    9.68
   3  -3   1   82.98    4.62
   3   3   1   76.04    7.86
   3  -3  -1   78.97    5.83
  -3   3   1   80.92    5.58
   4   3   1 1439.47   19.50
   4  -3  -1 1320.22   12.65
   4  -3   1 1278.20   11.58
  -4   3   1 1340.91   12.74
   5  -3   1  192.10    6.42
   5   3   1  207.86    9.83
   5  -3  -1  189.05    6.59
  -5   3   1  199.42    6.22
   6  -3   1  502.12    8.13
   6  -3  -1  523.22    8.59
   6   3   1  520.27   13.04
   6   3   1  521.88   11.52
   7  -3   1   48.73    5.40
   7   3   1   53.87    7.72
   7   3   1   49.89    5.71
   7  -3  -1   48.39    4.38
   8  -3  -1  128.50    5.20
   8  -3   1  155.96    6.32
   8   3   1  156.33    9.87
   8   3   1  140.03    8.56
   9  -3  -1   20.15    5.99
   9  -3   1    9.81    5.73
   9   3   1   20.79    9.20
   9   3   1   15.83    7.51
  10   3   1    4.17   11.78
  10  -3  -1    6.85    6.72
  10   3   1    3.96   10.38
  10  -3   1    4.45    6.23
  11  -3   1    3.82    7.52
  11  -3  -1    4.66    7.62
  12  -3  -1    2.14    9.10
  12  -3   1   -6.45    8.56
   0  -4   1   69.85    6.08
   0  -4  -1   66.11    5.30
   0   4   1   65.36    6.57
   0   4  -1   66.04    5.95
  -1  -4  -1   31.38    6.70
  -1   4   1   28.13    5.62
  -1   4  -1   50.18    4.44
   1   4  -1   31.80    5.66
   1  -4   1   31.11    5.34
   1  -4  -1   55.08    6.06
  -1  -4   1   47.47    5.92
   1   4   1   52.76    5.33
   2   4  -1  958.10   17.04
  -2  -4   1 1008.19   18.48
   2  -4   1  960.49   10.58
  -2   4   1  986.53   10.92
   2   4   1  964.77   15.05
  -2  -4  -1  936.83   15.83
   2  -4  -1 1003.21   11.69
  -2   4  -1 1025.94   11.49
   3  -4  -1  618.39    8.63
   3   4  -1  641.64   19.13
  -3   4   1  626.06    8.65
   3   4   1  599.90   13.34
   3  -4   1  623.90    8.97
  -4   4   1  275.45    5.74
   4  -4  -1  264.42    5.83
   4   4   1  254.89   10.14
   4  -4   1  260.70    6.60
   5  -4   1  360.18    7.13
  -5   4   1  365.83    7.43
   5   4   1  331.15   11.34
   5  -4  -1  326.81    7.25
   6   4   1   79.53    9.07
   6  -4  -1   75.36    4.17
   6  -4   1   70.30    3.95
   7  -4   1   63.89    4.26
   7  -4  -1   59.77    4.24
   7   4   1   65.64    9.43
   7   4   1   69.66    7.47
   8  -4  -1    3.67    5.68
   8   4   1   11.90    7.52
   8  -4   1   18.71    5.59
   8   4   1   10.75    9.70
   9  -4   1   12.98    4.54
   9  -4  -1   11.50    5.94
  10  -4  -1    8.62    6.75
  10  -4   1    6.11    4.74
  11  -4   1    3.56    7.09
  11  -4  -1    0.08    7.67
  12  -4  -1    4.23    8.84
  12  -4   1   -5.29    8.78
   0  -5  -1  530.68    9.89
   0   5  -1  564.15    9.63
   0   5   1  524.83    8.81
   0  -5   1  557.85    9.67
   1   5   1 2510.85   19.90
  -1   5   1 2504.93   16.75
   1  -5  -1 2444.79   17.21
   1  -5   1 2446.20   17.01
   1   5  -1 2554.08   20.39
  -1  -5   1 2421.47   19.97
  -1  -5  -1 2379.15   19.36
  -1   5  -1 2550.88   17.28
   2  -5  -1  341.42    6.66
   2   5   1  348.22    9.41
  -2  -5   1  346.99   10.13
   2  -5   1  354.26    7.57
  -2   5  -1  363.07    6.85
  -2  -5  -1  329.72    9.10
  -2   5   1  332.08    6.58
   2   5  -1  328.60    9.11
  -3   5  -1  376.92    7.40
   3  -5  -1  390.37    6.82
   3   5   1  373.62    9.78
  -3  -5  -1  394.68   10.97
   3  -5   1  356.35    7.24
  -3  -5   1  389.34   13.88
  -3   5   1  374.41    6.59
   3   5  -1  361.18   10.90
   4  -5   1    8.16    3.46
   4  -5  -1    3.52    3.31
   4   5   1    9.08    5.57
  -4   5   1    7.81    4.43
   5  -5   1   13.22    4.52
  -5   5   1   14.83    3.44
   5  -5  -1   13.47    3.51
   5   5   1   17.18    7.40
   6  -5   1    1.86    4.61
   6   5   1    0.53    7.07
   6  -5  -1   -3.85    3.41
   7   5   1   42.71    8.13
   7  -5  -1   36.63    4.19
   7  -5   1   28.70    3.82
   7   5   1   36.33    9.75
   8  -5   1   31.86    4.14
   8  -5  -1   31.11    4.13
   9  -5   1   22.95    5.91
   9  -5  -1   26.84    4.78
  10  -5  -1   -0.49    6.39
  10  -5   1    3.24    4.63
  11  -5  -1    8.32    7.89
  11  -5   1    4.02    7.81
   0   6   1  107.80    6.24
   0  -6   1  106.72    4.93
   0   6  -1  106.94    5.81
   0  -6  -1  109.13    5.27
  -1   6  -1  368.80    6.80
   1  -6   1  372.87    7.75
   1   6  -1  382.05    8.38
  -1   6   1  381.51    7.96
   1  -6  -1  359.88    6.97
  -1  -6   1  361.20    8.55
   1   6   1  360.73    7.49
  -1  -6  -1  360.43    8.82
   2  -6   1   90.62    4.55
  -2  -6  -1   86.53    5.53
  -2   6   1   99.06    5.84
   2  -6  -1   97.89    4.55
  -2   6  -1   91.58    4.40
   2   6  -1  103.15    5.80
  -2  -6   1   98.58    5.30
   2   6   1   92.95    6.21
   3  -6  -1  233.73    6.53
  -3   6  -1  241.48    6.53
   3  -6   1  241.29    6.48
   3   6  -1  238.27    8.87
   3   6   1  232.54    7.85
  -3   6   1  241.19    6.25
  -3  -6  -1  248.92    9.64
  -3  -6   1  241.04    9.84
   4   6  -1   39.35    7.36
   4  -6  -1   36.24    4.89
   4  -6   1   42.16    4.81
   4   6   1   39.94    6.04
  -4   6   1   40.61    4.66
   5  -6  -1  386.73    7.30
  -5   6   1  369.08    7.12
   5  -6   1  361.82    6.99
   5   6   1  364.32   10.98
   6  -6  -1   52.67    5.12
   6  -6   1   70.10    4.11
   6   6   1   61.94    8.23
   7   6   1   81.68   13.87
   7  -6   1   86.11    4.42
   7   6   1   79.76   12.94
   7  -6  -1   78.64    4.40
   8  -6   1   14.10    5.61
   8  -6  -1   17.17    4.11
   9  -6   1   33.51    6.16
   9  -6  -1   29.14    6.32
  10  -6  -1    5.97    7.17
  10  -6   1    2.54    4.80
  11  -6   1    1.29    5.31
  11  -6  -1   -1.32    8.18
   0  -7  -1   63.85    5.70
   0  -7   1   64.63    5.42
   0   7   1   63.59    4.14
   0   7  -1   72.07    5.24
  -1   7   1   32.07    3.61
   1  -7   1   24.80    3.49
   1  -7  -1   18.98    3.63
  -1  -7   1   20.32    5.12
  -1   7  -1   16.91    4.61
   1   7   1   21.67    4.86
   1   7  -1   26.64    3.48
  -1  -7  -1   75.35    6.16
  -2  -7   1  272.49    8.40
   2  -7  -1  271.38    6.93
   2  -7   1  286.35    5.83
  -2   7  -1  284.98    5.65
  -2   7   1  284.02    5.79
   2   7   1  275.59    7.71
   2   7  -1  289.66    8.06
  -2  -7  -1  275.09    8.63
   3  -7  -1  107.16    5.65
   3   7   1  109.86    5.52
  -3   7  -1  118.58    5.38
  -3   7   1  120.76    5.49
   3   7  -1  115.53    6.25
  -3  -7   1  108.38    7.87
   3  -7   1  128.33    5.56
  -3  -7  -1  109.14    8.01
   4  -7  -1  300.54    7.18
   4   7   1  300.60    8.73
  -4   7   1  292.52    5.89
  -4  -7   1  338.97   13.80
   4  -7   1  304.08    6.97
   4   7  -1  309.97   10.55
   5   7   1   87.26    6.48
  -5   7   1   84.32    5.58
   5  -7  -1   87.16    5.70
   5  -7   1   81.28    4.23
   6  -7  -1  135.13    4.75
   6   7   1  123.62    9.19
  -6   7   1  137.09    4.53
   6  -7   1  145.06    6.14
   7  -7   1   23.24    3.62
   7  -7  -1   11.78    5.15
   8  -7  -1   15.17    5.85
   8  -7   1    8.98    5.74
   9  -7  -1    2.06    6.26
   9  -7   1    6.94    5.93
  10  -7  -1    9.39    6.97
  10  -7   1    7.00    6.80
  11  -7   1    4.47    5.59
  11  -7  -1    6.98    8.03
   0   8  -1  551.13    8.60
   0  -8  -1  556.61    9.03
   0  -8   1  546.16    8.71
   0   8   1  537.22    7.91
  -1  -8   1  104.74    6.03
   1   8  -1  111.59    5.90
  -1  -8  -1  114.49    6.73
  -1   8   1  114.68    4.48
  -1   8  -1  107.04    4.17
   1  -8   1  108.16    5.51
   1  -8  -1  103.97    4.71
   1   8   1   93.18    4.79
   2   8  -1  447.08    8.89
   2  -8  -1  431.46    7.96
  -2   8  -1  501.64    7.86
  -2  -8   1  438.91    9.50
   2  -8   1  424.69    6.73
   2   8   1  442.26    8.01
  -2  -8  -1  435.47    9.93
  -2   8   1  463.55    7.99
   3   8   1   80.72    6.12
   3  -8  -1   65.55    5.52
  -3   8   1   83.79    5.31
  -3  -8   1   74.17    7.37
   3   8  -1   79.88    5.90
  -3  -8  -1   95.22    7.87
   3  -8   1   80.33    5.42
  -3   8  -1   89.98    5.36
   4   8   1   13.82    5.22
   4   8  -1   14.68    4.79
  -4  -8   1   11.39    7.19
   4  -8   1   15.23    5.04
  -4   8   1   14.41    5.28
   4  -8  -1   13.22    5.40
  -4  -8  -1   15.74    7.28
   5   8   1    3.25    5.38
   5  -8   1    2.30    3.46
   5  -8  -1    1.20    3.81
  -5   8   1    4.56    3.50
   6  -8   1    7.56    3.72
  -6   8   1    3.91    3.74
   6  -8  -1    6.94    5.43
   6   8   1    7.50    6.59
   7  -8  -1    2.85    4.06
   7  -8   1   -1.83    5.43
   8  -8  -1   10.22    6.24
   8  -8   1   15.96    5.88
   9  -8  -1    0.94    6.63
   9  -8   1    9.20    4.55
  10  -8  -1    4.43    7.56
  10  -8   1    7.67    5.37
  11  -8   1   -4.72    5.62
  11  -8  -1    4.54    8.62
   0   9  -1    2.48    4.50
   0   9   1    6.10    4.69
   0  -9  -1    3.95    3.69
   0  -9   1    2.31    4.73
  -1   9  -1  158.19    4.89
  -1  -9  -1  148.71    5.58
   1  -9   1  163.27    6.13
   1   9  -1  157.18    6.03
  -1   9   1  165.61    6.21
  -1  -9   1  153.73    5.33
   1  -9  -1  162.83    6.56
   1   9   1  167.88    6.14
  -2  -9   1   22.70    5.92
  -2   9  -1   19.37    3.69
   2  -9   1   21.03    3.83
  -2  -9  -1   24.67    6.25
   2  -9  -1   24.53    5.39
   2   9  -1   25.57    3.85
  -2   9   1   23.54    5.19
   2   9   1   23.66    4.03
  -3   9   1   31.38    3.49
  -3  -9   1   36.19    6.69
   3  -9   1   31.67    5.39
  -3  -9  -1   25.85    5.04
   3   9  -1   35.90    5.26
   3   9   1   33.46    5.37
   3  -9  -1   29.39    5.80
  -3   9  -1   33.99    3.91
   4  -9   1   44.46    3.97
  -4  -9   1   57.56    9.10
  -4  -9  -1   51.52    8.06
  -4   9   1   55.53    5.29
   4   9   1   53.36    5.96
   4   9  -1   52.00    6.61
   4  -9  -1   51.90    5.48
   5  -9  -1   34.76    3.87
   5   9   1   41.25    6.15
  -5   9   1   41.60    5.29
   5  -9   1   36.50    5.39
   6  -9  -1   32.40    5.80
   6  -9   1   32.35    4.21
   6   9   1   33.20    7.20
   7  -9  -1   14.84    5.98
   7  -9   1   17.43    5.70
   8  -9  -1    8.29    4.47
   8  -9   1   11.90    6.40
   9  -9   1    9.99    6.52
   9  -9  -1    4.08    4.99
  10  -9  -1    2.54    7.67
  10  -9   1   12.38    7.32
   0 -10   1   -0.74    3.43
   0 -10  -1    8.35    5.18
   0  10  -1    3.58    3.04
   0  10   1    8.24    4.75
  -1  10   1    4.51    4.91
  -1 -10   1    9.37    5.14
  -1  10  -1   14.62    4.69
   1  10  -1    8.16    4.88
   1 -10  -1   10.72    5.60
  -1 -10  -1    8.10    3.83
   1  10   1    9.89    4.79
   1 -10   1    7.60    4.93
   2  10  -1   37.80    5.40
   2 -10   1   32.21    4.12
  -2 -10   1   28.28    4.45
   2  10   1   22.95    5.17
  -2  10   1   30.21    5.30
  -2 -10  -1   32.18    6.37
  -2  10  -1   29.70    4.00
   2 -10  -1   33.89    5.68
  -3  10   1   80.98    5.61
  -3 -10   1   80.74    6.87
   3 -10  -1   71.41    5.66
   3  10   1   71.68    5.98
  -3  10  -1   76.55    5.28
   3 -10   1   69.17    5.57
   3  10  -1   73.91    5.69
  -3 -10  -1   69.62    7.35
   4 -10   1    8.28    3.73
   4 -10  -1    6.39    5.18
  -4 -10   1    8.18    7.47
   4  10  -1   10.20    5.45
  -4 -10  -1   12.53    7.10
  -4  10   1   14.55    5.22
   4  10   1    6.53    5.02
   5 -10  -1   73.42    4.50
  -5  10   1   87.83    4.49
   5 -10   1   77.98    4.77
   5  10   1   79.91    6.75
   6  10   1   15.08    7.26
   6 -10  -1   15.69    4.22
   6 -10   1   15.88    5.56
   7 -10  -1   21.62    4.48
   7 -10   1   16.02    5.90
   8 -10  -1    5.91    6.58
   8 -10   1   -2.82    5.88
   9 -10   1    5.34    6.75
   9 -10  -1    4.83    5.45
  10 -10  -1    2.85    8.08
  10 -10   1    2.02    5.69
   0  11   1   28.48    3.85
   0  11  -1   27.61    5.18
   0 -11   1   27.13    5.56
   0 -11  -1   22.60    4.33
   1 -11   1   86.32    4.85
   1  11  -1  106.88    5.73
   1  11   1   97.72    6.07
  -1  11   1   92.34    4.56
   1 -11  -1   85.83    4.81
  -1 -11   1   94.77    5.11
  -1  11  -1   96.34    5.87
  -1 -11  -1   96.21    6.58
  -2  11   1   45.77    4.11
  -2 -11  -1   54.28    6.76
   2 -11   1   47.67    5.60
   2  11  -1   51.61    5.44
  -2  11  -1   49.53    5.37
   2  11   1   49.18    4.15
  -2 -11   1   52.78    6.10
   2 -11  -1   59.31    5.60
  -3 -11   1   24.88    4.46
  -3 -11  -1   16.70    4.36
   3  11  -1   25.69    5.21
   3 -11   1   26.22    3.87
   3 -11  -1   20.77    5.46
   3  11   1   20.76    3.67
  -3  11   1   29.54    3.91
  -4 -11   1   16.94    7.51
  -4  11   1    8.51    3.96
   4  11   1   12.77    5.47
   4 -11  -1    4.15    5.61
   4 -11   1   15.43    5.36
  -4 -11  -1   12.05    7.63
  -5  11   1    3.65    3.90
   5  11   1    4.77    5.85
   5 -11   1   10.92    5.35
   5 -11  -1    6.30    4.05
   6 -11  -1    1.08    4.59
   6 -11   1    7.22    4.12
   6  11   1    8.14    7.51
   7 -11   1    7.93    4.54
   7 -11  -1    1.75    4.46
   8 -11   1    1.67    6.66
   8 -11  -1    2.72    4.76
   9 -11  -1   -5.74    7.82
   9 -11   1   -3.57    5.42
   0  12  -1   40.83    5.26
   0 -12   1   41.82    5.58
   0  12   1   49.81    5.60
   0 -12  -1   43.34    4.34
   1 -12  -1    5.90    4.17
  -1 -12   1   -0.68    4.02
   1 -12   1    2.45    3.50
  -1 -12  -1    2.13    4.41
  -1  12   1    4.53    3.31
   1  12   1    3.49    5.38
  -1  12  -1    6.05    3.63
   1  12  -1    3.22    3.86
   2  12  -1   16.11    3.84
  -2 -12   1    7.64    6.06
   2 -12   1   15.02    5.66
   2  12   1   17.53    3.85
  -2 -12  -1   25.34    6.56
  -2  12   1   15.18    4.19
   2 -12  -1   23.91    5.94
  -2  12  -1   19.23    5.37
   3  12  -1    9.65    5.33
  -3 -12  -1   11.57    6.67
  -3  12   1   11.40    5.57
   3 -12  -1   12.49    5.83
  -3 -12   1    2.94    6.47
   3 -12   1    2.62    4.23
   3  12   1    2.25    5.83
  -4  12   1    4.77    3.94
  -4 -12   1    4.56    7.32
  -4 -12  -1    4.94    7.28
   4 -12  -1    7.00    5.63
   4  12   1    6.96    5.69
   4 -12   1    8.15    3.85
  -5  12   1    7.58    4.20
   5 -12   1    5.28    4.17
   5 -12  -1    1.76    4.29
   5  12   1    7.03    6.23
   6 -12  -1    1.72    4.53
   6 -12   1    7.37    4.18
   6  12   1    3.28    8.04
   7 -12  -1    8.08    6.64
   7 -12   1   -0.82    4.78
   8 -12  -1    6.97    7.05
   8 -12   1    6.52    7.53
   9 -12   1   -7.01    5.79
   9 -12  -1    4.91    5.80
   0 -13  -1    5.21    6.00
   0  13  -1    2.07    3.99
   0  13   1    2.59    3.78
   0 -13   1    3.61    4.37
  -1 -13   1    5.86    5.83
   1  13   1    4.86    5.56
   1 -13   1    4.44    6.12
  -1 -13  -1    5.94    6.10
   1  13  -1    2.06    3.67
  -1  13   1    1.62    5.53
  -1  13  -1    0.35    3.87
   1 -13  -1   -1.16    4.11
  -2 -13  -1    2.22    6.27
   2 -13   1    4.81    4.07
  -2  13   1    9.95    3.99
   2  13  -1    4.85    3.78
   2  13   1    2.79    4.36
   2 -13  -1   11.21    5.90
  -2 -13   1    9.18    6.36
   3 -13   1    7.39    5.78
  -3 -13  -1    3.24    5.25
  -3  13   1    4.05    4.12
   3 -13  -1    1.11    6.09
  -3 -13   1   10.20    7.40
   3  13   1    1.16    4.07
   4  13   1   11.56    6.47
  -4 -13   1   17.46    7.95
   4 -13   1    9.29    6.09
   4 -13  -1   16.43    6.32
  -4  13   1    7.78    4.48
  -4 -13  -1   15.81    7.50
   5  13   1    7.93    6.26
  -5 -13   1    9.78    9.73
   5 -13  -1   12.75    4.47
   5 -13   1    2.40    4.55
   6 -13  -1    6.32    5.06
   6 -13   1    4.27    6.56
   7 -13  -1   -2.03    7.03
   7 -13   1   -2.78    7.28
   8 -13  -1   -0.87    7.48
   8 -13   1    0.10    7.73
   0 -14  -1    3.72    6.45
   0 -14   1    6.30    6.42
   0  14   1    8.19    6.06
  -1 -14  -1    5.17    4.57
   1 -14   1    8.19    4.44
  -1  14   1   -2.09    5.72
   1  14   1    4.11    4.25
   1 -14  -1    3.93    4.74
  -1 -14   1   -0.48    4.51
  -2 -14  -1   11.57    5.04
  -2  14   1    8.86    4.36
   2  14   1    4.15    4.43
   2 -14  -1    8.23    6.39
   2 -14   1    0.70    6.27
  -2 -14   1    9.78    6.91
  -3  14   1    4.40    4.44
  -3 -14  -1    7.81    5.06
  -3 -14   1    6.55    7.19
   3  14   1    8.19    4.49
   3 -14   1    8.83    4.39
   3 -14  -1    5.09    6.23
   4 -14  -1    0.89    6.67
  -4 -14  -1    5.77    7.95
  -4  14   1    5.84    6.45
  -4 -14   1    6.46    8.13
   4  14   1    8.99    6.62
   4 -14   1    1.65    4.45
   5 -14   1   13.43    6.76
   5 -14  -1   -1.40    4.80
   5  14   1    5.14    7.18
  -5 -14   1   -4.62   10.58
   6 -14   1    2.39    5.00
   6 -14  -1    2.02    5.00
   7 -14   1    1.80    7.77
   7 -14  -1    6.70    7.76
   0 -15  -1    4.40    6.78
   0 -15   1   -3.36    4.47
   0  15   1    4.06    4.62
   1 -15  -1    3.17    4.79
   1  15   1    6.40    6.56
  -1 -15   1   -1.03    7.13
  -1  15   1    6.36    4.77
  -1 -15  -1    0.79    4.88
   1 -15   1   10.98    6.59
  -2  15   1    0.60    4.69
  -2 -15   1    3.03    5.25
  -2 -15  -1    0.67    7.74
   2 -15   1    1.59    4.52
   2 -15  -1    0.93    6.66
   2  15   1    2.04    4.54
  -3 -15   1    4.28    8.44
   3 -15  -1    6.53    5.11
  -3 -15  -1    6.76    7.71
   3  15   1    9.08    6.84
  -3  15   1    2.58    4.98
   3 -15   1   13.35    6.59
   4 -15   1   -2.61    7.03
  -4 -15  -1   -0.66    6.06
   4 -15  -1   15.31    7.08
   4  15   1    2.24    7.01
  -4 -15   1    1.69    8.56
   5 -15  -1   -1.84    5.14
   5 -15   1    1.64    5.20
   6 -15   1   -0.01    5.36
   6 -15  -1    6.05    5.44
   0 -16  -1   -1.88    7.70
   0  16   1   -0.47    6.93
   0 -16   1    2.79    7.42
  -1  16   1    3.92    7.07
  -1 -16   1   -1.77    7.21
   1  16   1   -0.12    6.74
  -1 -16  -1    1.32    5.35
   1 -16   1    3.26    7.13
   1 -16  -1    0.53    7.54
   2 -16  -1   -1.05    5.43
   2  16   1   -3.83    5.22
   2 -16   1    4.36    4.84
  -2  16   1    4.26    6.87
  -2 -16  -1    8.47    7.74
  -2 -16   1    4.65    8.02
  -3 -16   1   -0.74    8.52
   3  16   1    4.44    7.41
   3 -16   1   -4.61    5.17
   3 -16  -1   -1.30    4.97
  -3 -16  -1   -2.10    6.11
  -4 -16  -1    5.62    8.84
   4 -16  -1    1.10    5.17
   4 -16   1    4.30    5.37
  -4 -16   1    2.82    9.54
   5 -16   1    1.83    7.91
   5 -16  -1    2.41    5.75
   0  17   1   -0.53    5.54
   0 -17   1    5.86    5.63
   0 -17  -1    3.97    5.74
   1 -17  -1    8.26    8.16
   1 -17   1    5.98    5.71
   1  17   1   -0.98    5.64
  -1 -17   1   -1.19    8.11
  -1 -17  -1    7.24    5.80
  -2 -17  -1    4.38    9.01
  -2 -17   1    7.58    8.96
   2 -17  -1    1.83    5.63
   2 -17   1   -3.03    7.55
  -3 -17   1    8.65    9.44
   3 -17   1    6.19    5.60
  -3 -17  -1   -1.78    9.29
   3 -17  -1   10.93    5.67
   4 -17  -1    2.36    5.57
   4 -17   1   10.53    8.43
  -4 -17  -1   -2.01    9.62
  -4 -17   1   -0.77   10.52
   0 -18  -1    6.31    6.75
   0 -18   1   -5.06    6.00
  -1   0   2 1905.65   30.28
   1   0  -2 2000.33   29.81
  -2   0   2 1705.77   24.23
   2   0  -2 1551.09   24.48
   3   0  -2 1098.44   17.84
  -3   0   2 1104.98   16.75
   4   0  -2  239.92    8.37
  -4   0   2  239.06    7.82
   5   0  -2   56.55    5.84
   6   0  -2   -0.12    5.43
   6   0   2   -0.08    4.69
   7   0  -2    2.35    4.97
   7   0   2    2.46    4.80
   8   0   2   19.65    3.81
   8   0  -2   18.25    6.25
   9   0   2   32.52    5.85
   9   0  -2   29.88    6.73
  10   0  -2   12.50    7.57
  10   0   2   12.62    6.43
  11   0  -2   10.68   11.05
  11   0   2    9.84    7.49
  12   0   2    4.99   10.91
   0  -1  -2  955.33   18.51
   0   1   2  911.53   18.08
  -1   1   2 1734.72   22.43
   1  -1  -2 1556.64   21.72
   2   1  -2 1050.26   26.25
  -2   1   2  984.93   15.53
   2  -1  -2  995.47   15.50
  -2  -1   2 1003.98   25.35
   3   1  -2 1234.57   26.59
   3  -1  -2 1315.88   16.35
  -3   1   2 1335.17   15.80
  -3  -1   2 1278.19   23.22
   4  -1  -2  816.06   11.82
   4   1  -2  814.44   18.21
  -4   1   2  869.10   12.06
   5  -1  -2  375.80    8.66
   5  -1   2  389.96    7.70
   5   1  -2  385.20   11.79
  -5   1   2  385.42    8.37
   6  -1  -2  133.29    6.75
   6  -1   2  129.95    4.82
   6   1   2  134.70    6.29
   6   1  -2  133.61    8.74
   7  -1   2  159.41    6.31
   7   1   2  143.58    6.43
   7   1  -2  146.15    9.07
   7  -1  -2  143.02    7.01
   8   1  -2   28.79    8.29
   8  -1   2   29.14    3.86
   8  -1  -2   28.74    6.10
   8   1   2   28.77    4.33
   9  -1   2   20.28    5.64
   9  -1  -2   22.59    6.46
   9   1   2   21.33    5.68
   9   1  -2   14.86    8.74
  10  -1  -2   12.25    7.21
  10   1  -2   14.60   11.56
  10   1   2   16.42    6.54
  10  -1   2   15.93    6.37
  11   1   2    5.14    9.04
  11  -1   2    2.51    7.25
  11  -1  -2    3.42    8.27
  12   1   2   -0.43    9.34
  12  -1  -2    3.59   12.58
  12  -1   2   -1.92    8.60
  12   1   2    1.62   10.97
   0   2   2 2040.04   22.66
   0  -2  -2 2025.60   23.83
  -1   2   2  176.54    7.77
   1  -2  -2  229.67    8.60
   1   2   2  267.29   11.60
  -1  -2  -2  192.22    8.97
   2  -2  -2  101.20    7.29
   2   2   2   98.32    7.97
  -2  -2   2  104.83   14.00
  -2   2   2  110.54    7.00
  -3   2   2  584.52   10.04
   3  -2  -2  536.44    9.41
  -4   2   2  825.49   11.09
   4  -2  -2  792.74   11.06
   4  -2   2  791.25    9.41
   5  -2   2  392.48    6.70
   5   2  -2  363.62   21.08
   5  -2  -2  352.38    7.41
  -5   2   2  384.96    7.97
   6  -2   2  334.95    7.00
   6  -2  -2  340.28    7.11
   6   2  -2  309.35   16.07
   7  -2  -2   94.04    5.05
   7  -2   2  112.66    5.83
   7   2   2  106.43    5.91
   7   2  -2  107.68   11.88
   8  -2   2   96.73    4.37
   8   2   2  102.06    6.91
   8   2  -2   95.53   14.28
   8  -2  -2  106.97    6.67
   9  -2   2   20.18    4.32
   9   2   2   16.44    5.82
   9  -2  -2   18.16    6.29
  10  -2  -2   -0.93    6.82
  10   2   2    1.90    6.75
  10  -2   2    3.06    6.29
  11  -2  -2   -0.21    7.99
  11  -2   2    5.42    5.22
  11   2   2    3.33   10.02
  11   2   2    0.70    9.64
  12  -2  -2    1.03    9.84
  12  -2   2    2.84    8.39
  12   2   2    0.58   14.35
  12   2   2    1.98   13.43
   0   3   2 9294.34   41.07
   0  -3   2 9999.00   42.04
   0  -3  -2 8928.90   40.85
  -1  -3   2 3328.09   29.20
   1  -3   2 3264.17   21.67
   1   3   2 3189.72   26.73
  -1   3   2 3431.98   23.81
  -1  -3  -2 3258.49   27.03
   1  -3  -2 3270.95   23.22
   2  -3   2 1443.42   13.27
  -2  -3   2 1496.69   26.92
  -2   3   2 1487.18   14.58
   2   3   2 1490.56   19.15
   2  -3  -2 1481.91   14.86
   3  -3   2  665.92    9.39
   3  -3  -2  628.31    9.39
   3   3   2  628.80   12.12
  -3   3   2  662.33    9.61
   4  -3   2  413.11    6.79
   4  -3  -2  409.49    7.46
  -4   3   2  438.28    8.07
   4   3   2  463.73   10.50
   5   3   2  140.62    7.34
   5  -3   2  138.31    5.77
  -5   3   2  142.55    5.72
   5  -3  -2  138.02    6.16
  -6   3   2   30.14    4.88
   6  -3  -2   31.63    5.42
   6  -3   2   24.08    3.35
   7  -3   2    3.83    3.20
   7   3   2    9.40    4.78
   7  -3  -2   13.43    5.33
   8  -3   2   21.09    3.87
   8   3   2   20.14    6.49
   8   3   2   19.41    5.55
   8  -3  -2   15.44    5.40
   9  -3  -2   14.32    4.11
   9   3   2   13.10    7.03
   9   3   2   14.15    6.15
   9  -3   2   13.30    5.54
  10   3   2   13.90    8.56
  10  -3  -2   12.94    6.95
  10  -3   2   15.56    6.25
  10   3   2   10.34    9.69
  11  -3   2   11.95    7.17
  11   3   2    1.66   14.05
  11  -3  -2    2.45    8.07
  11   3   2    0.19   11.20
  12  -3   2    4.24    8.30
  12  -3  -2    5.96    9.56
   0  -4   2   85.04    6.01
   0   4   2   69.12    5.28
   0  -4  -2   82.55    7.26
  -1  -4  -2  567.69   12.16
  -1  -4   2  521.90   11.13
   1  -4  -2  536.61    9.99
   1  -4   2  548.67    8.69
  -1   4   2  572.14   10.01
   1   4   2  537.02   11.43
  -2   4   2  534.69    8.47
   2   4   2  491.49   10.50
  -2  -4   2  549.71   13.55
   2  -4  -2  526.26    9.24
   2  -4   2  536.90    8.08
  -2  -4  -2  571.56   12.43
   3   4   2  349.23   10.41
   3  -4   2  359.86    6.45
   3  -4  -2  348.57    7.03
  -3   4   2  378.31    7.97
  -3  -4   2  367.34   26.40
  -4   4   2  249.91    5.69
   4  -4   2  219.23    5.29
   4  -4  -2  221.93    6.64
   4   4   2  227.06    8.74
   5  -4   2  158.55    5.98
   5   4   2  174.84    8.29
   5  -4  -2  155.68    5.18
  -5   4   2  154.87    4.92
  -6   4   2  217.65    6.62
   6  -4  -2  215.67    6.74
   6  -4   2  190.56    5.95
   6   4   2  213.69    9.97
   7  -4   2   54.60    5.33
   7   4   2   48.55    8.17
   7  -4  -2   45.84    5.74
   8  -4  -2   61.81    6.39
   8   4   2   56.12    7.35
   8  -4   2   55.63    4.40
   8   4   2   54.54    9.03
   9  -4  -2   14.94    6.38
   9  -4   2   17.07    4.52
   9   4   2   14.53    7.42
   9   4   2   12.35    9.05
  10   4   2    6.83   13.21
  10  -4  -2    4.91    7.03
  10  -4   2   12.57    6.36
  10   4   2    7.83   11.06
  11  -4   2   10.63    5.50
  11  -4  -2    9.76    5.74
  12  -4  -2   -1.87    6.76
  12  -4   2    9.40    8.44
   0  -5   2  106.23    6.00
   0  -5  -2   97.78    5.47
   0   5   2  101.70    5.06
  -1  -5  -2   38.88    6.56
   1  -5  -2   47.69    5.91
   1  -5   2   40.43    5.29
  -1  -5   2   41.94    5.41
   1   5   2   35.44    4.47
  -1   5   2   46.59    5.78
  -2  -5  -2  184.27    8.75
   2  -5   2  189.00    6.28
  -2   5   2  191.81    6.48
   2  -5  -2  215.92    7.00
   2   5   2  229.74    8.34
  -2  -5   2  216.29    8.66
   3   5   2 1161.20   14.93
   3  -5   2 1184.27   10.47
  -3   5   2 1236.27   10.95
   3  -5  -2 1203.83   11.59
  -3  -5   2 1188.83   23.23
  -4   5   2  258.58    6.47
   4   5   2  229.08    8.52
   4  -5   2  226.83    5.25
   4  -5  -2  196.25    5.33
  -5   5   2  425.77    7.52
   5   5   2  372.66   10.56
   5  -5  -2  337.17    6.31
   5  -5   2  396.62    6.29
   6  -5  -2  245.78    6.77
   6   5   2  241.68   10.93
  -6   5   2  265.00    6.55
   6  -5   2  242.76    6.46
   7   5   2  125.34    8.34
   7  -5   2  123.51    4.58
   7  -5  -2  143.81    6.42
   8   5   2   15.28    8.50
   8  -5   2   24.32    5.40
   8   5   2   20.27    7.14
   8  -5  -2   16.55    5.85
   9  -5  -2   -1.40    6.15
   9   5   2    6.14    9.62
   9  -5   2    6.91    4.02
   9   5   2    6.59   11.29
  10  -5   2    6.42    6.19
  10  -5  -2    5.16    6.93
  11  -5   2    2.23    5.14
  11  -5  -2    6.19    7.78
   0  -6   2  875.68   10.96
   0   6   2  864.29   10.95
   0  -6  -2  820.59   10.47
   0   6  -2  866.25   11.09
  -1  -6   2  904.02   11.94
   1   6   2  939.55   11.90
   1   6  -2  877.54   11.60
   1  -6  -2  919.30   11.02
  -1   6   2  870.04    9.76
   1  -6   2  862.04    9.61
  -1  -6  -2  844.83   11.98
   2   6   2  522.08    9.85
   2  -6   2  525.92    8.41
  -2  -6   2  530.91   10.34
  -2   6   2  561.47    8.90
  -2  -6  -2  505.67    9.63
   2  -6  -2  561.77    9.14
   3  -6   2  464.72    6.91
   3   6   2  458.37   10.40
  -3  -6   2  475.29   13.20
  -3   6   2  489.92    7.83
  -3  -6  -2  503.50   11.65
   3  -6  -2  460.33    7.93
   4  -6  -2  166.84    4.88
  -4   6   2  160.84    4.69
   4   6   2  162.04    7.77
   4  -6   2  145.80    4.72
   5  -6  -2   32.48    5.18
   5  -6   2   36.03    3.72
  -5   6   2   43.49    5.08
   5   6   2   37.67    6.61
   6  -6  -2   21.16    3.60
  -6   6   2   18.85    3.70
   6   6   2   25.66    6.53
   6  -6   2   16.19    3.79
   7   6   2   11.95    7.85
   7  -6  -2   20.74    5.29
   7  -6   2   17.58    5.04
   8  -6  -2   -3.46    4.06
   8  -6   2    0.06    5.41
   8   6   2    0.06    8.09
   8   6   2    0.14    9.32
   9  -6   2   19.95    5.91
   9  -6  -2   26.70    6.37
  10  -6   2   -0.71    4.81
  10  -6  -2    3.62    7.34
  11  -6   2    3.28    5.80
  11  -6  -2    4.50    5.52
   0  -7   2  637.79    8.65
   0   7  -2  659.20    8.57
   0   7   2  635.64    8.68
   0  -7  -2  646.47    9.74
   1   7  -2  167.86    5.31
  -1  -7   2  140.06    5.10
  -1  -7  -2  160.73    7.05
  -1   7  -2  140.06    4.70
   1  -7  -2  143.61    5.26
   1  -7   2  157.27    5.83
  -1   7   2  181.16    6.35
   1   7   2  141.37    6.34
   2   7   2  248.05    6.39
  -2  -7   2  248.51    7.81
   2  -7   2  290.51    6.88
  -2   7   2  287.85    5.92
  -2  -7  -2  298.15    8.55
   2  -7  -2  246.90    5.79
   3   7   2  167.96    7.30
  -3  -7   2  177.48    9.43
  -3  -7  -2  160.09    8.37
   3  -7   2  167.09    4.75
   3  -7  -2  167.21    6.25
  -3   7   2  159.68    4.92
   4   7   2   12.75    5.75
  -4   7   2    7.88    3.50
   4  -7  -2    3.15    5.37
   4  -7   2    5.33    4.81
  -4  -7   2   10.68    9.35
  -5   7   2    2.46    3.62
   5  -7   2    6.73    4.95
   5  -7  -2    4.27    3.59
   5   7   2    1.76    5.63
  -6   7   2   16.42    3.52
   6  -7   2   19.77    3.61
   6   7   2   17.86    7.34
   6  -7  -2   19.02    3.68
   7   7   2   24.66    7.73
   7  -7  -2   22.59    3.99
   7  -7   2   29.30    4.01
   8  -7   2   14.68    5.59
   8  -7  -2   17.83    4.29
   9  -7  -2   14.10    4.95
   9  -7   2   19.22    6.42
  10  -7   2    2.25    6.65
  10  -7  -2    0.91    7.26
  11  -7   2    4.94    8.00
  11  -7  -2    3.39    6.12
   0   8  -2    2.82    3.36
   0   8   2    4.97    5.05
   0  -8   2    4.19    3.51
   0  -8  -2    5.42    4.12
  -1  -8   2    4.96    4.85
  -1   8   2    4.15    3.45
   1  -8   2    5.67    4.60
   1   8  -2   -0.29    3.08
   1   8   2    2.76    3.71
   1  -8  -2    6.43    3.83
  -1   8  -2   -1.91    3.16
  -1  -8  -2    1.23    6.09
   2  -8   2   85.76    5.46
  -2  -8  -2   93.73    6.89
   2  -8  -2   93.30    5.93
  -2   8   2   92.21    4.35
   2   8   2   92.32    6.11
  -2  -8   2   91.51    6.47
  -3   8   2   64.58    5.47
   3  -8   2   58.37    5.18
  -3  -8   2   66.67    6.88
   3  -8  -2   63.68    4.40
  -3  -8  -2   77.17    7.71
   3   8   2   66.93    6.04
   4  -8   2  145.10    5.81
   4  -8  -2  136.20    6.44
   4   8   2  138.42    5.84
  -4   8   2  141.00    5.01
  -4  -8   2  154.92    9.50
   5  -8   2   50.42    5.22
   5   8   2   50.59    6.35
   5  -8  -2   46.53    4.22
  -5   8   2   62.79    5.16
   6  -8   2  116.88    5.99
   6   8   2  112.89    7.76
   6  -8  -2  115.85    6.12
  -6   8   2  112.41    4.64
   7   8   2   45.12    8.40
   7  -8   2   32.30    5.69
   7  -8  -2   33.95    5.83
   8  -8   2   16.03    5.76
   8  -8  -2   14.59    4.39
   9  -8  -2   -1.38    4.48
   9  -8   2   15.94    6.33
  10  -8   2    2.40    7.28
  10  -8  -2   -0.41    7.57
  11  -8  -2   -7.96    8.88
  11  -8   2   12.34    8.00
   0   9  -2  115.77    5.43
   0  -9  -2  105.18    6.14
   0   9   2  110.16    4.60
   0  -9   2  106.19    5.58
  -1  -9  -2   32.21    4.16
   1  -9  -2   32.05    4.30
   1   9   2   33.49    3.73
   1   9  -2   41.00    5.06
  -1  -9   2   34.90    4.04
  -1   9   2   41.79    4.06
   1  -9   2   33.83    3.60
   2  -9   2   62.87    4.30
   2  -9  -2   78.58    5.89
  -2  -9   2   62.94    6.01
  -2  -9  -2   66.16    6.83
  -2   9   2   64.73    5.60
   2   9   2   65.12    4.46
  -3   9   2  148.68    4.79
   3   9   2  138.12    6.69
  -3  -9   2  150.31    7.80
   3  -9  -2  151.88    6.12
  -3  -9  -2  150.91    7.91
   3  -9   2  134.55    4.51
  -4  -9  -2   71.45    7.76
  -4  -9   2   67.11    7.96
   4  -9   2   68.05    4.06
   4   9   2   68.57    6.07
   4  -9  -2   65.07    4.23
  -4   9   2   67.32    4.13
   5  -9  -2   22.70    5.45
   5  -9   2   24.16    5.19
   5   9   2   24.40    6.06
  -5   9   2   36.69    5.22
   6  -9   2    9.45    5.45
   6  -9  -2   13.33    4.07
  -6   9   2    8.75    5.55
   6   9   2   11.51    5.84
   7  -9   2   10.70    3.95
   7   9   2    5.95    7.53
   7  -9  -2    6.35    5.72
   8  -9   2    2.34    4.28
   8  -9  -2    3.79    4.37
   9  -9   2    1.86    4.47
   9  -9  -2   -0.72    6.70
  10  -9  -2   -0.37    5.64
  10  -9   2   -0.74    5.32
   0 -10  -2   57.18    6.14
   0  10   2   42.89    4.13
   0 -10   2   49.23    3.88
   1 -10  -2  178.98    5.66
  -1  10   2  204.06    6.72
   1  10   2  170.90    5.34
  -1 -10  -2  173.75    7.08
  -1 -10   2  173.97    5.67
   1 -10   2  177.38    6.33
   2 -10   2   82.76    5.77
  -2 -10  -2   91.27    6.96
   2  10   2   87.27    6.06
  -2 -10   2   83.50    6.57
   2 -10  -2   80.78    4.69
  -2  10   2   99.42    5.98
   3 -10  -2   28.09    3.99
  -3 -10   2   23.33    6.25
  -3 -10  -2   36.93    6.55
   3  10   2   32.44    5.54
  -3  10   2   22.49    3.70
   3 -10   2   24.20    3.63
  -4 -10   2   16.44    7.54
  -4  10   2   15.97    5.48
   4  10   2   11.93    5.42
   4 -10  -2   13.97    5.47
  -4 -10  -2   15.60    6.83
   4 -10   2   16.96    3.79
   5 -10   2   -2.86    3.71
  -5  10   2    1.52    5.55
   5  10   2   -1.34    5.82
   5 -10  -2    3.68    4.19
   6 -10   2    5.08    3.80
  -6  10   2    8.87    5.68
   6  10   2    0.50    7.24
   6 -10  -2   -0.75    3.97
   7 -10  -2   -0.80    4.34
   7 -10   2    2.55    4.10
   7  10   2    5.94    7.36
   8 -10  -2    6.91    4.53
   8 -10   2    3.37    4.50
   9 -10  -2   -3.87    4.89
   9 -10   2    3.76    4.64
  10 -10   2    1.20    5.83
  10 -10  -2    8.61    5.72
   0 -11   2   -0.63    3.65
   0  11   2    2.31    3.47
   0 -11  -2    4.52    5.57
   1 -11   2    6.22    5.08
  -1  11   2    5.65    5.24
   1 -11  -2   -1.78    5.99
  -1 -11   2    3.94    3.72
  -1 -11  -2    7.22    4.49
   1  11   2    7.63    5.04
  -2 -11  -2   21.99    6.37
   2 -11  -2   16.49    5.48
  -2  11   2   24.21    4.11
  -2 -11   2   22.17    5.63
   2  11   2   18.69    3.83
   2 -11   2   15.59    5.37
  -3  11   2   32.23    4.22
   3 -11  -2   40.20    5.85
   3  11   2   39.30    5.63
  -3 -11   2   31.01    4.83
   3 -11   2   37.09    3.99
  -3 -11  -2   29.41    4.83
  -4 -11  -2    7.34    6.89
   4 -11  -2    6.94    5.59
   4 -11   2    3.71    5.45
   4  11   2    1.54    5.99
  -4  11   2    4.10    3.89
  -4 -11   2    4.79    7.27
  -5  11   2   26.84    5.68
   5  11   2   24.02    6.07
   5 -11  -2   20.26    4.30
   5 -11   2   21.83    4.11
   6 -11  -2   12.25    4.68
  -6  11   2   12.22    6.10
   6 -11   2    9.97    6.14
   6  11   2   15.82    6.43
   7 -11  -2    7.41    6.58
   7  11   2   20.88    9.78
   7 -11   2   17.34    6.14
   8 -11   2    5.83    4.71
   8 -11  -2    9.51    7.26
   9 -11  -2   11.64    5.38
   9 -11   2    1.63    5.37
   0 -12  -2    6.34    4.17
   0  12   2    2.64    3.71
   0 -12   2    1.41    4.00
  -1  12   2   13.95    4.07
   1 -12   2   16.58    4.02
  -1 -12   2   16.89    5.66
   1 -12  -2   11.76    4.38
  -1 -12  -2   15.09    4.73
   1  12   2   15.84    5.15
  -2 -12  -2   14.20    6.84
   2 -12   2   13.32    5.79
  -2  12   2   15.02    4.14
   2 -12  -2   22.94    5.93
  -2 -12   2   15.31    6.03
   2  12   2   21.04    5.36
  -3  12   2    7.42    3.93
  -3 -12   2   10.72    6.51
   3 -12  -2    6.35    5.97
   3 -12   2    6.19    4.07
   3  12   2   10.43    5.70
  -3 -12  -2    9.89    4.73
   4  12   2   25.33    5.90
   4 -12  -2   18.62    4.25
   4 -12   2   18.66    5.66
  -4 -12  -2   24.94    7.22
  -4  12   2   21.32    3.99
  -4 -12   2   21.68    7.81
   5 -12   2   11.44    5.76
  -5  12   2   21.29    4.35
   5  12   2   20.08    6.89
   5 -12  -2   21.12    6.29
  -5 -12   2   21.72   12.03
   6 -12   2    2.47    4.32
   6 -12  -2    9.25    6.40
  -6  12   2    3.89    6.27
   6  12   2    5.67    8.12
   7 -12  -2   -0.71    4.93
   7 -12   2   -2.68    4.58
   7  12   2    2.01    8.65
   8 -12   2    3.25    7.36
   8 -12  -2    4.53    5.23
   9 -12  -2   11.66    8.44
   9 -12   2   -1.20    8.06
   0 -13  -2   17.59    6.47
   0 -13   2   18.75    4.10
   0  13   2   21.01    4.48
  -1 -13  -2   10.60    6.37
  -1 -13   2   11.23    6.06
   1  13   2    6.06    5.47
  -1  13   2    9.05    5.99
   1 -13   2    6.10    4.03
   1 -13  -2   12.13    4.64
   2 -13   2   13.05    5.79
   2  13   2    9.21    4.24
   2 -13  -2    5.76    4.41
  -2  13   2   15.83    5.88
  -2 -13  -2   10.64    4.98
  -2 -13   2    9.81    6.57
  -3 -13  -2   10.25    7.25
   3  13   2    3.78    5.94
   3 -13   2    4.19    4.03
   3 -13  -2    0.81    4.16
  -3 -13   2    2.16    6.85
  -3  13   2    7.14    4.11
  -4 -13   2   -1.61    8.26
   4 -13   2    5.50    6.01
  -4  13   2   -2.44    6.08
   4 -13  -2    5.54    4.39
  -4 -13  -2    1.80    7.31
   4  13   2    7.71    6.19
  -5 -13   2    2.84    9.95
   5 -13  -2    7.40    4.52
   5 -13   2    2.71    4.51
  -5  13   2    2.79    6.08
   5  13   2    0.83    6.35
   6 -13  -2    0.38    4.84
   6  13   2    1.72    7.15
   6 -13   2    4.58    6.42
   7 -13  -2   -2.03    7.04
   7 -13   2    5.13    6.99
   8 -13  -2    4.10    7.76
   8 -13   2    1.65    7.70
   0 -14   2    7.99    4.51
   0 -14  -2    9.60    4.90
   0  14   2   12.22    6.06
  -1 -14  -2    5.61    6.70
  -1  14   2    5.72    4.20
   1 -14  -2    4.93    6.35
  -1 -14   2   10.08    6.49
   1  14   2    3.11    5.92
   1 -14   2   -3.66    6.03
   2 -14  -2    3.75    4.67
  -2 -14  -2    2.85    6.88
  -2  14   2    2.95    6.14
   2  14   2    6.98    5.94
  -2 -14   2    3.43    4.89
   2 -14   2    7.13    6.43
   3 -14  -2    2.43    4.55
   3 -14   2    0.69    4.49
   3  14   2   -0.17    4.23
  -3  14   2   -0.38    4.32
  -3 -14   2   -1.58    7.29
  -3 -14  -2    7.42    7.35
  -4  14   2    4.41    4.66
   4 -14   2   11.46    4.53
   4  14   2   10.56    6.67
  -4 -14  -2   -3.50    5.46
  -4 -14   2    7.84    8.10
   4 -14  -2    5.59    4.76
  -5  14   2    5.03    4.82
   5  14   2    3.49    7.05
   5 -14  -2   10.87    4.93
   5 -14   2    6.30    4.68
  -5 -14   2    2.32    9.69
   6  14   2    1.85    7.68
   6 -14   2    5.20    4.93
   6 -14  -2    2.32    5.16
   7 -14  -2    9.13    7.93
   7 -14   2    5.39    5.46
   0 -15  -2   -0.37    5.24
   0 -15   2    3.78    6.88
   0  15   2   -0.50    6.56
  -1 -15   2    4.22    4.93
   1  15   2   -6.04    6.48
   1 -15  -2    0.24    7.21
  -1  15   2   -0.34    6.76
  -1 -15  -2    6.47    7.35
   1 -15   2    4.79    6.73
   2 -15   2    0.85    4.33
   2  15   2   10.73    6.42
  -2  15   2    6.33    4.68
   2 -15  -2    0.64    4.63
  -2 -15   2    0.38    7.48
  -2 -15  -2   -1.13    7.58
   3  15   2    2.67    6.82
  -3  15   2   11.82    4.59
   3 -15   2    4.61    6.43
  -3 -15  -2    4.14    7.65
   3 -15  -2    6.16    4.95
  -3 -15   2   -1.16    7.53
   4 -15  -2    4.44    7.06
   4  15   2    3.37    7.11
  -4 -15  -2   10.40    9.09
  -4 -15   2    3.33    8.83
  -4  15   2    2.96    4.87
   4 -15   2    1.29    4.76
   5 -15  -2   -3.55    5.14
   5  15   2    0.73    7.96
  -5 -15   2    2.94   10.87
   5 -15   2    7.59    7.37
   6 -15  -2   -0.43    5.68
   6 -15   2    1.58    7.40
   0 -16   2    1.49    7.44
   0  16   2    3.33    5.05
   0 -16  -2   -1.95    5.57
  -1 -16  -2    7.25    5.77
   1 -16   2    8.29    7.28
   1 -16  -2    8.01    7.74
  -1 -16   2    5.06    7.47
   1  16   2    6.13    7.42
  -1  16   2   -1.07    5.18
  -2 -16   2    5.48    7.91
   2 -16  -2    2.67    5.36
  -2  16   2    5.19    7.12
   2  16   2    0.54    4.84
   2 -16   2    4.39    5.13
  -2 -16  -2   -2.22    8.65
  -3 -16  -2    1.32    8.34
   3 -16  -2    2.43    5.34
  -3 -16   2    4.82    8.63
   3  16   2   -1.36    5.23
  -3  16   2   -0.93    5.03
   3 -16   2   -3.64    7.48
  -4 -16  -2    4.34    9.01
  -4 -16   2    3.38    9.66
   4 -16  -2    2.71    7.75
   4  16   2   -0.70    5.66
   4 -16   2    2.46    7.22
  -4  16   2    3.64    5.22
   5 -16  -2   -2.22    5.83
   5 -16   2    3.43    5.33
   0 -17  -2   10.70    8.30
   0 -17   2   -3.12    8.11
   0  17   2   -0.20    5.38
  -1 -17  -2   -0.17    6.02
   1 -17   2   -3.10    5.73
  -1  17   2    7.19    7.85
   1  17   2    5.06    7.79
  -1 -17   2   11.76    8.37
   1 -17  -2   -2.37    8.00
   2 -17  -2   -4.39    5.86
   2  17   2   -0.20    5.88
   2 -17   2   -0.76    5.94
  -2  17   2   -6.52    7.97
  -2 -17  -2    0.84    6.14
  -2 -17   2    3.17    6.41
   3 -17   2    2.38    5.95
  -3  17   2   -5.65    5.72
   3 -17  -2    8.45    5.82
   3  17   2    2.27    8.53
  -3 -17  -2   -5.42    9.25
  -3 -17   2   -0.08    6.69
   4 -17   2    2.42    5.91
   4 -17  -2   -2.31    5.91
  -4 -17  -2    5.49    7.24
  -1   0   3   12.38    8.43
   2   0  -3 1486.67   21.57
  -2   0   3 1438.24   21.07
   3   0  -3   71.49    7.79
  -3   0   3   76.58    6.44
  -4   0   3 1902.20   18.88
   4   0  -3 1767.60   20.16
  -5   0   3   79.87    6.00
   5   0  -3   78.81    6.83
   6   0  -3  634.37   13.01
   7   0  -3   55.68    7.81
   7   0   3   53.61    5.35
   8   0  -3  153.47    8.42
   8   0   3  172.10    6.50
   9   0  -3    7.09    8.46
   9   0   3    0.92    5.51
  10   0   3    0.63    4.39
  10   0  -3   -1.01    9.84
  11   0  -3    0.27   12.90
  11   0   3    1.77    7.39
  12   0   3   -1.88    8.80
   0  -1  -3 5658.32   35.24
   0   1   3 5670.49   34.82
   1  -1  -3  603.72   13.15
  -1   1   3  727.06   14.40
  -2   1   3 2118.10   20.91
  -2  -1   3 1921.74   28.34
   2  -1  -3 1939.67   21.01
   3  -1  -3  250.75    9.12
  -3  -1   3  245.24   10.24
   3   1  -3  262.67   12.76
  -3   1   3  259.34    7.42
   4  -1  -3  238.49    8.14
  -4  -1   3  242.08    9.48
   4   1  -3  236.67   12.18
  -4   1   3  254.97    7.45
  -5   1   3  304.86    7.81
   5  -1  -3  287.25    8.33
   5   1  -3  279.00   10.91
   6  -1  -3    5.11    5.84
   6   1  -3    6.11    7.86
  -6   1   3    3.39    4.89
   6  -1   3    4.50    4.58
   7  -1  -3   41.76    6.38
   7  -1   3   50.62    5.34
   7   1  -3   46.55    7.15
   7   1   3   43.08    4.16
   8   1  -3   30.68    8.63
   8   1   3   31.64    5.56
   8  -1   3   32.14    4.13
   8  -1  -3   26.57    6.60
   9   1  -3    4.50   10.67
   9  -1   3    6.30    3.87
   9  -1  -3    7.64    6.71
   9   1   3    8.38    5.65
  10  -1  -3   12.02    7.62
  10  -1   3    7.46    4.57
  10   1   3   11.27    6.37
  11  -1   3    7.83    7.22
  11  -1  -3    4.53   10.81
  11   1   3    6.42    7.55
  12   1   3    4.38   10.82
  12   1   3    2.32    8.97
  12  -1   3   -0.33    8.47
  12  -1  -3    1.37   13.04
   0   2   3   -1.34    9.08
   0  -2  -3    3.66    8.59
   1  -2  -3 3421.83   25.92
  -1   2   3 3544.37   26.03
   1   2   3 3839.12   27.45
  -2   2   3  241.86    8.30
   2   2   3  256.82    8.03
   2  -2  -3  227.81    8.82
  -3   2   3  902.48   11.30
   3  -2  -3  819.42   11.43
  -3  -2   3  887.49   23.99
   4  -2  -3  342.52    8.40
  -4   2   3  355.89    8.10
   5  -2   3   17.95    4.78
   5  -2  -3   13.66    4.19
  -5   2   3   17.01    4.77
   6  -2   3    5.31    4.44
   6  -2  -3   14.06    4.02
  -6   2   3    8.43    3.37
   7  -2   3  106.69    5.60
   7  -2  -3  101.27    6.73
   8  -2  -3   35.77    6.33
   8   2   3   38.42    5.95
   8  -2   3   35.34    5.35
   9  -2  -3   25.68    6.75
   9   2   3   29.34    6.24
   9  -2   3   31.88    4.18
  10   2   3    3.50    6.20
  10  -2   3    3.34    6.37
  10  -2  -3    3.83    7.53
  11   2   3    7.57    8.53
  11  -2   3   14.86    5.19
  11  -2  -3    9.29    8.49
  11   2   3   15.27    7.56
  12   2   3    3.91    8.94
  12  -2  -3    5.21   10.58
  12  -2   3   -3.60    8.39
  12   2   3   -1.29   12.35
   0  -3  -3  105.61    6.78
   0   3   3  104.52    6.79
  -1  -3  -3  342.95    9.15
   1  -3  -3  333.33    9.96
  -1   3   3  338.53    9.64
   1   3   3  353.11   10.55
   2  -3  -3   54.29    4.85
  -2   3   3   57.74    4.64
   2   3   3   64.54    5.68
  -3   3   3  704.29   10.17
   3  -3  -3  718.24   10.75
   3   3   3  796.56   12.89
   4  -3   3   11.64    4.51
   4   3   3   19.25    5.65
   4  -3  -3   16.15    5.13
  -4   3   3   11.86    4.77
  -5   3   3 1002.09   10.82
   5  -3  -3  949.93   11.31
   5  -3   3 1009.74   10.32
   6  -3   3    2.21    4.25
  -6   3   3    5.94    4.65
   6  -3  -3    6.42    5.46
   7  -3   3  206.54    6.50
   7  -3  -3  202.34    7.15
   8   3   3   20.06    6.27
   8   3   3   17.41    5.68
   8  -3   3   16.89    3.98
   8  -3  -3   16.87    5.89
   9  -3   3   29.62    6.25
   9  -3  -3   26.72    7.09
   9   3   3   28.06    6.12
   9   3   3   23.94    7.19
  10  -3  -3    2.58    5.24
  10   3   3    2.15    7.89
  10  -3   3    5.16    6.43
  10   3   3    1.80    6.42
  11   3   3    1.99    7.89
  11   3   3    2.28    9.19
  11  -3  -3   -3.45    8.57
  11  -3   3   -1.38    4.97
  12  -3  -3    1.33   10.16
  12   3   3    0.14   20.39
  12  -3   3   -0.25    8.51
  12   3   3    0.21   21.44
   0  -4  -3    7.41    6.70
   0   4   3    3.37    6.34
   0  -4   3    5.30    4.72
  -1   4   3 1226.41   13.25
   1  -4   3 1242.95   12.66
   1   4   3 1159.54   13.75
   1  -4  -3 1136.49   12.50
  -1  -4   3 1183.34   15.02
  -1  -4  -3 1193.03   14.41
  -2   4   3  615.16    9.05
  -2  -4   3  541.64   12.34
  -2  -4  -3  646.61   10.92
   2   4   3  542.13   10.19
   2  -4  -3  540.05    8.82
   2  -4   3  650.28    9.13
  -3  -4   3  521.19   19.45
   3  -4   3  497.47    8.14
  -3   4   3  531.98    8.71
   3   4   3  488.16   10.82
   3  -4  -3  495.71    8.03
   4  -4   3  386.52    6.30
   4  -4  -3  402.90    7.96
   4   4   3  412.79   10.53
  -4   4   3  413.07    7.70
   5  -4   3   70.33    3.99
   5   4   3   77.65    7.35
  -5   4   3   81.66    4.31
   5  -4  -3   79.07    5.91
   6   4   3  178.15    7.87
  -6   4   3  186.03    6.14
   6  -4  -3  179.30    6.73
   6  -4   3  189.80    4.95
   7   4   3    3.15    6.29
   7  -4  -3    4.36    5.47
   7  -4   3    4.37    4.68
  -7   4   3    2.66    4.88
   8   4   3   34.99    6.81
   8   4   3   36.33    6.13
   8  -4  -3   39.72    5.73
   8  -4   3   34.60    5.52
   9   4   3    3.30    7.51
   9  -4  -3    4.50    6.50
   9   4   3    6.14    7.47
   9  -4   3    6.79    5.58
  10  -4   3    2.97    4.52
  10  -4  -3    2.67    7.16
  10   4   3    1.56    8.54
  10   4   3    0.52   10.33
  11   4   3    2.68   14.42
  11  -4  -3    4.70    8.49
  11   4   3    3.39   12.89
  11  -4   3    7.14    5.11
  12  -4   3   -1.14    8.47
  12  -4  -3   -1.86    9.72
   0  -5   3 1562.35   14.56
   0   5   3 1560.43   14.65
   0  -5  -3 1516.91   14.88
   1  -5   3  207.88    5.73
  -1  -5  -3  215.07    7.31
   1   5   3  234.95    8.23
  -1  -5   3  222.03    7.25
   1  -5  -3  219.38    6.32
  -1   5   3  203.93    7.03
   2   5   3 1358.51   14.23
   2  -5  -3 1276.76   11.84
  -2  -5  -3 1492.51   16.42
  -2  -5   3 1388.16   16.90
   2  -5   3 1360.90   11.77
  -2   5   3 1505.93   13.07
   3   5   3    8.62    6.01
  -3   5   3    5.67    4.85
   3  -5  -3    5.48    5.20
  -3  -5   3    5.89    6.48
   3  -5   3    5.24    3.53
  -4   5   3  104.24    5.61
   4  -5  -3  106.34    5.94
   4   5   3  100.26    7.54
   4  -5   3  101.43    5.21
   5   5   3   13.07    6.74
  -5   5   3   18.69    3.42
   5  -5  -3   22.37    5.15
   5  -5   3   18.13    3.49
   6  -5  -3    6.11    5.09
   6  -5   3    2.56    4.77
  -6   5   3    5.78    4.82
   6   5   3   -0.94    6.32
   7  -5   3    3.66    4.87
  -7   5   3    2.25    3.56
   7   5   3    0.19    8.47
   7  -5  -3    6.05    5.47
   8   5   3   25.13    8.79
   8  -5  -3   21.68    5.88
   8  -5   3   23.36    3.77
   9  -5   3    5.02    5.89
   9   5   3    2.49    8.90
   9   5   3    2.21    6.07
   9  -5  -3    1.52    6.52
  10  -5   3   25.00    6.75
  10   5   3   21.03   10.27
  10  -5  -3   23.03    7.06
  10   5   3   20.23   11.90
  11  -5   3    1.25    5.41
  11  -5  -3    4.13    8.34
   0   6   3  545.85    8.54
   0  -6  -3  533.48    9.77
   0  -6   3  537.63    8.11
  -1   6   3  141.14    6.55
  -1  -6  -3  148.98    7.44
   1   6   3  171.21    7.17
   1  -6  -3  164.61    5.88
  -1  -6   3  163.57    5.52
   1  -6   3  137.09    4.84
   2  -6   3  223.55    5.48
  -2  -6   3  216.20    7.28
   2   6   3  203.13    7.36
   2  -6  -3  211.36    7.18
  -2   6   3  231.24    6.99
  -2  -6  -3  233.41    6.93
   3  -6   3  102.92    5.35
   3   6   3  100.88    5.79
   3  -6  -3   97.35    6.00
  -3   6   3  113.84    5.76
  -3  -6   3  105.69    7.98
  -3  -6  -3  114.97    7.45
   4   6   3  364.31    9.90
   4  -6  -3  382.28    7.90
  -4   6   3  399.97    7.31
   4  -6   3  366.07    6.16
  -5   6   3   12.91    4.97
   5  -6  -3   11.79    5.49
   5  -6   3   10.23    4.90
   5   6   3    8.91    6.19
  -6   6   3  196.26    6.32
   6   6   3  182.68    8.78
   6  -6  -3  171.89    5.37
   6  -6   3  183.41    4.94
  -7   6   3   46.82    5.61
   7   6   3   39.78    8.59
   7  -6  -3   46.01    5.99
   7  -6   3   44.20    5.18
   8   6   3   46.18    9.23
   8  -6  -3   57.15    6.12
   8  -6   3   52.11    5.80
   9   6   3   12.13   10.41
   9  -6   3   11.01    4.21
   9  -6  -3   13.65    6.59
   9   6   3    9.73    8.86
  10  -6   3   12.49    6.56
  10  -6  -3    7.92    5.46
  11  -6   3    7.97    7.58
  11  -6  -3    6.96    8.31
   0  -7   3   44.63    3.70
   0  -7  -3   39.80    5.94
   0   7   3   50.25    5.54
   1  -7   3   19.79    3.34
  -1  -7  -3   28.48    6.18
   1   7   3   35.31    4.03
  -1   7   3   23.64    5.17
   1  -7  -3   30.12    5.62
  -1  -7   3   33.27    4.87
   2  -7   3  122.32    4.50
   2   7   3  121.50    5.32
  -2  -7  -3  131.20    5.71
  -2  -7   3  118.34    5.17
  -2   7   3  138.07    5.96
   2  -7  -3  112.31    6.13
  -3  -7  -3  196.77    7.04
   3   7   3  183.08    7.49
   3  -7  -3  169.49    5.53
  -3  -7   3  186.39    8.06
  -3   7   3  203.88    6.55
   3  -7   3  190.86    4.79
   4  -7   3   49.99    5.26
  -4  -7   3   50.13   10.34
   4   7   3   47.79    6.49
   4  -7  -3   39.05    4.35
  -4   7   3   51.28    4.10
  -5   7   3  201.85    6.27
   5   7   3  176.12    7.99
   5  -7  -3  178.03    6.51
   5  -7   3  183.91    5.36
  -6   7   3   13.79    3.94
   6  -7  -3   16.76    5.59
   6   7   3   17.45    6.84
   6  -7   3   13.86    3.64
   7  -7   3   56.98    3.99
   7   7   3   62.06    7.03
   7  -7  -3   68.31    4.44
  -7   7   3   58.24    4.34
   8  -7   3    5.53    3.96
   8   7   3    4.01    8.42
   8  -7  -3    2.27    5.99
   9   7   3    5.72   12.14
   9   7   3    4.95   14.32
   9  -7   3    8.50    4.05
   9  -7  -3    9.62    6.43
  10  -7   3    1.01    6.78
  10  -7  -3    3.99    5.16
  11  -7   3    6.94    5.56
  11  -7  -3    1.21    8.69
   0  -8  -3   46.97    4.38
   0  -8   3   41.77    3.92
   0   8   3   49.79    4.17
  -1  -8  -3  677.66   10.59
   1   8   3  688.64    8.91
  -1  -8   3  687.60   10.16
  -1   8   3  669.37    8.53
   1  -8   3  655.41    7.99
   1  -8  -3  639.66    8.65
   2   8   3   81.11    4.84
   2  -8  -3   70.29    4.53
  -2   8   3   75.72    4.27
  -2  -8   3   78.22    6.16
   2  -8   3   88.44    5.29
  -2  -8  -3   83.55    5.32
   3   8   3  208.09    7.41
  -3   8   3  210.34    5.54
   3  -8  -3  204.65    7.11
  -3  -8   3  207.55    8.23
   3  -8   3  203.12    4.93
  -3  -8  -3  208.96    6.81
   4  -8   3   15.20    4.83
  -4  -8   3   17.07    9.01
  -4   8   3   19.62    5.44
   4  -8  -3   11.28    4.03
   4   8   3    9.05    5.77
  -5   8   3   57.60    5.32
   5   8   3   53.53    6.47
   5  -8  -3   52.48    4.33
   5  -8   3   53.75    5.31
   6   8   3    5.96    6.37
  -6   8   3   -0.32    5.41
   6  -8   3    0.66    3.65
   6  -8  -3    9.82    3.83
  -7   8   3    4.61    5.66
   7  -8   3    6.21    3.90
   7   8   3    4.92    6.43
   7  -8  -3    6.26    4.16
   8   8   3    2.37    7.96
   8  -8   3    2.16    3.84
   8  -8  -3    5.20    4.35
   9  -8   3    6.08    4.62
   9  -8  -3    7.00    4.87
  10  -8   3    2.73    4.82
  10  -8  -3    4.38    7.90
  11  -8   3   -0.04    8.29
  11  -8  -3    7.22    9.17
   0  -9   3   70.20    3.99
   0  -9  -3   78.77    4.64
   0   9   3   76.13    5.52
  -1  -9   3   42.47    4.18
   1  -9   3   45.31    3.64
   1  -9  -3   51.38    6.14
  -1   9   3   37.87    4.09
  -1  -9  -3   34.33    4.46
   1   9   3   41.67    5.47
   2   9   3   20.89    4.13
  -2   9   3   26.23    3.72
   2  -9  -3   16.73    4.20
   2  -9   3   23.08    5.31
  -2  -9   3   19.58    5.35
  -2  -9  -3   25.25    5.98
   3  -9  -3   70.05    5.99
  -3  -9   3   64.92    6.36
   3  -9   3   70.39    5.48
   3   9   3   65.05    6.14
  -3  -9  -3   61.21    5.45
  -3   9   3   73.12    4.40
   4   9   3   25.80    5.73
  -4  -9   3   24.83    8.70
  -4   9   3   22.99    3.97
   4  -9  -3   19.71    3.90
   4  -9   3   26.06    3.66
  -5   9   3   44.04    5.51
   5  -9   3   35.91    5.32
   5  -9  -3   29.64    4.18
   5   9   3   36.01    6.13
   6   9   3    8.38    6.23
   6  -9   3    7.57    5.51
  -6   9   3    5.62    4.03
   6  -9  -3    9.49    3.99
  -7   9   3   30.24    4.52
   7  -9   3   35.96    5.71
   7   9   3   19.70    6.90
   7  -9  -3   20.22    4.27
   8  -9   3   14.30    6.26
   8   9   3   11.38    9.92
   8  -9  -3    7.80    4.59
   9  -9  -3   -0.23    7.49
   9  -9   3    2.98    4.85
  10  -9  -3    2.75    5.63
  10  -9   3    2.68    5.42
   0 -10  -3    2.95    5.80
   0  10   3   -0.55    3.57
   0 -10   3    3.15    3.34
  -1 -10  -3   14.28    4.18
   1 -10   3   10.66    3.40
   1 -10  -3   14.77    4.17
   1  10   3    6.29    5.18
  -1 -10   3    7.67    5.20
  -1  10   3   12.84    4.05
  -2  10   3   23.87    5.33
  -2 -10  -3   20.81    4.69
   2  10   3   21.33    5.30
   2 -10  -3   18.82    4.17
  -2 -10   3   20.90    5.68
   2 -10   3   19.61    3.68
  -3 -10   3    4.77    5.75
   3  10   3   10.73    5.59
   3 -10   3    7.90    3.47
   3 -10  -3   17.47    5.34
  -3 -10  -3   10.52    6.44
  -3  10   3    7.15    3.52
   4 -10   3   56.79    4.22
  -4 -10  -3   59.32    7.00
   4 -10  -3   53.86    4.33
  -4 -10   3   61.18    9.65
  -4  10   3   48.47    4.10
   4  10   3   52.82    4.47
   5  10   3   26.15    6.37
   5 -10   3   25.70    5.39
   5 -10  -3   19.75    5.99
  -5  10   3   25.98    4.34
   6  10   3   65.58    7.22
   6 -10   3   71.85    5.95
  -6  10   3   79.50    4.72
   6 -10  -3   71.30    6.21
   7 -10   3    5.21    4.07
  -7  10   3   -1.14    6.12
   7 -10  -3    3.83    4.64
   7  10   3    5.98    6.63
   8  10   3    6.83   10.79
   8 -10  -3    9.97    4.83
   8 -10   3    1.99    4.36
   9 -10   3    6.83    4.71
   9 -10  -3   -0.47    7.41
  10 -10   3    2.26    5.90
  10 -10  -3    0.22    8.66
   0 -11   3   57.34    5.64
   0  11   3   52.82    6.00
   0 -11  -3   45.78    4.89
   1 -11   3    7.95    5.22
  -1 -11  -3   12.86    6.25
   1  11   3    9.06    5.40
  -1 -11   3    4.44    3.73
   1 -11  -3   10.41    4.21
  -1  11   3    6.16    3.73
  -2 -11  -3   82.89    5.49
  -2  11   3   81.88    4.55
   2 -11   3   86.47    5.86
   2 -11  -3   82.67    4.76
   2  11   3   86.17    4.87
  -2 -11   3   77.48    6.00
  -3 -11   3   17.31    6.70
   3 -11   3   17.15    5.27
  -3  11   3   21.58    4.13
   3 -11  -3   13.53    4.30
   3  11   3   15.89    3.84
  -3 -11  -3   26.84    4.59
  -4 -11   3   13.02    7.18
  -4 -11  -3    9.85    7.07
   4 -11  -3   15.53    5.85
   4 -11   3    9.51    3.78
  -4  11   3   15.00    5.70
   4  11   3   15.30    5.82
   5  11   3    4.05    5.72
  -5 -11   3    8.08   13.96
   5 -11  -3    6.83    4.25
  -5  11   3    9.09    5.52
   5 -11   3    1.77    5.44
   6 -11   3   -4.77    5.80
   6 -11  -3    5.20    6.20
   6  11   3    0.33    7.94
  -6  11   3   -0.42    4.38
   7  11   3    1.40    8.18
  -7  11   3    4.31    4.54
   7 -11  -3    3.35    4.63
   7 -11   3   -4.65    6.40
   8 -11  -3    2.72    4.75
   8 -11   3   -3.56    6.79
   9 -11  -3    7.01    8.21
   9 -11   3    3.99    7.45
   0  12   3    5.27    3.55
   0 -12   3    3.24    4.07
   0 -12  -3    7.53    4.31
   1 -12   3   30.44    4.02
  -1 -12   3   27.52    5.60
   1 -12  -3   37.53    6.39
  -1 -12  -3   33.47    4.84
  -1  12   3   33.40    4.29
   1  12   3   28.43    4.19
  -2 -12  -3    0.65    6.60
   2 -12   3   -2.44    3.90
  -2  12   3   -4.88    5.54
  -2 -12   3    0.05    5.65
   2 -12  -3   -3.52    5.81
   2  12   3    2.63    4.13
   3 -12  -3   15.36    6.04
  -3  12   3   17.25    5.85
   3 -12   3    1.00    5.60
   3  12   3   15.08    6.17
  -3 -12  -3   11.10    6.81
  -3 -12   3   13.84    6.55
  -4  12   3    5.91    5.65
   4 -12   3    3.18    4.04
  -4 -12   3    6.92    7.49
   4 -12  -3    2.52    4.14
  -4 -12  -3    4.13    6.89
   4  12   3    3.99    4.05
  -5 -12   3    2.17   12.15
   5 -12  -3    4.95    4.48
  -5  12   3   -2.61    4.18
   5 -12   3   -2.02    5.83
   5  12   3    1.91    6.08
   6 -12  -3    5.02    4.53
  -6  12   3    7.15    6.25
   6  12   3    3.13    6.74
   6 -12   3    7.15    4.35
  -7  12   3   -2.70    4.74
   7 -12   3    3.67    4.60
   7 -12  -3    6.53    7.09
   7  12   3    0.78    8.73
   8 -12   3    4.40    7.15
   8 -12  -3    1.96    7.63
   9 -12  -3    2.54    5.98
   9 -12   3   -0.17    8.03
   0 -13   3    2.74    5.72
   0 -13  -3    1.16    6.51
   0  13   3    5.71    4.39
  -1 -13   3    2.85    5.70
  -1 -13  -3    7.24    4.58
  -1  13   3    0.63    5.80
   1  13   3    1.91    5.71
   1 -13  -3    1.74    6.19
   1 -13   3    2.93    4.12
   2  13   3    7.63    5.77
  -2 -13  -3    5.73    4.98
   2 -13  -3    2.93    4.22
  -2  13   3    1.75    4.11
  -2 -13   3    5.35    6.17
   2 -13   3    3.42    3.93
   3 -13   3    8.82    4.11
  -3  13   3    9.74    6.31
  -3 -13  -3   11.93    5.16
   3 -13  -3   15.60    4.55
   3  13   3   10.43    6.36
  -3 -13   3   14.50    6.85
   4 -13  -3    8.89    6.34
   4  13   3    5.73    6.33
  -4  13   3    0.44    6.08
  -4 -13  -3    1.62    7.32
   4 -13   3    1.89    4.26
  -4 -13   3   -0.28    7.63
  -5 -13   3    6.76   10.61
  -5  13   3   14.52    6.47
   5 -13  -3    7.69    4.84
   5  13   3    7.02    6.57
   5 -13   3    8.24    4.45
  -6  13   3   -0.48    4.78
   6 -13  -3   -1.38    6.84
   6  13   3    3.11    8.68
   6 -13   3    1.55    6.60
   7 -13  -3   -0.21    5.32
   7  13   3    4.76    9.42
   7 -13   3    3.94    7.09
   8 -13  -3   -0.73    5.66
   8 -13   3   -2.73    5.46
   0 -14  -3   -5.38    6.51
   0  14   3    3.51    4.41
   0 -14   3   -0.11    6.23
   1 -14   3    6.24    6.15
  -1 -14  -3    5.76    4.83
   1 -14  -3    7.81    4.44
   1  14   3    5.01    6.46
  -1  14   3   10.98    6.06
  -1 -14   3    9.10    6.49
   2 -14  -3    0.54    6.62
  -2 -14  -3   -4.29    7.28
   2 -14   3    4.23    4.33
   2  14   3   12.33    6.36
  -2 -14   3    3.46    6.53
  -2  14   3    8.38    6.11
  -3 -14   3    9.98    7.50
   3 -14  -3    2.45    6.76
  -3 -14  -3   -2.18    7.09
   3  14   3    7.26    6.69
   3 -14   3    4.31    4.31
  -3  14   3    4.20    6.32
  -4  14   3   12.45    6.76
   4 -14   3    6.35    4.55
  -4 -14   3    3.73    8.45
   4 -14  -3   11.66    4.90
  -4 -14  -3    9.98    7.94
   4  14   3    5.41    6.67
   5  14   3    2.06    7.32
  -5  14   3    2.90    4.97
   5 -14  -3    5.07    7.17
  -5 -14   3   -0.14   13.74
   5 -14   3    1.59    4.77
   6 -14  -3    2.63    5.24
   6  14   3    2.28    9.78
   6 -14   3    9.32    7.02
  -6  14   3    2.20    7.32
   7 -14   3   10.57    5.32
   7  14   3    1.58   10.00
   7 -14  -3    1.30    7.85
   0 -15  -3   11.55    4.89
   0 -15   3   17.61    6.74
   0  15   3   10.76    4.86
   1 -15  -3   -4.29    5.06
  -1  15   3   -5.02    4.73
  -1 -15   3    1.38    7.12
   1  15   3   -1.90    4.74
   1 -15   3   -0.38    6.60
  -1 -15  -3    2.52    7.55
  -2 -15  -3   -1.21    5.12
  -2 -15   3   -2.23    7.45
   2 -15   3   -3.47    6.74
   2 -15  -3    3.95    4.88
  -2  15   3   -0.43    4.48
   2  15   3    1.09    6.54
   3 -15  -3   -0.69    5.08
  -3 -15  -3   -1.69    7.78
  -3  15   3   -2.69    4.89
   3  15   3   -1.27    5.07
   3 -15   3    1.11    4.63
  -3 -15   3    1.28    5.50
   4 -15   3   -1.77    4.95
  -4  15   3   10.19    7.26
  -4 -15   3    5.95    8.68
  -4 -15  -3   -1.16    6.07
   4  15   3    3.40    7.43
   4 -15  -3   -1.25    5.09
   5 -15  -3   -2.53    5.40
  -5  15   3   -1.46    5.27
  -5 -15   3    1.38   13.96
   5  15   3   -1.47    7.91
   5 -15   3   -2.45    5.12
   6 -15   3   -0.90    5.43
   6  15   3    2.74    8.22
   6 -15  -3   -1.21    5.70
   0 -16   3    2.77    7.16
   0 -16  -3    4.21    5.44
   0  16   3    0.01    7.15
   1 -16  -3   -8.46    8.03
  -1 -16  -3   -0.54    5.57
  -1 -16   3    2.07    7.57
  -1  16   3    0.39    5.13
   1 -16   3    5.85    7.26
   1  16   3    2.95    5.39
   2 -16  -3    2.40    5.63
  -2 -16   3    4.00    7.78
   2 -16   3    4.72    7.61
  -2  16   3   -0.62    7.47
   2  16   3    5.01    4.93
  -2 -16  -3   -3.40    6.09
  -3  16   3    4.14    5.21
   3  16   3   -6.21    7.82
  -3 -16   3    5.42    8.75
   3 -16  -3   -3.02    5.61
   3 -16   3   -2.73    5.28
  -3 -16  -3    1.30    8.45
   4 -16  -3   -0.51    5.74
   4  16   3   -1.66    7.93
  -4  16   3    1.77    7.72
   4 -16   3    3.06    4.90
  -4 -16  -3    0.78    6.35
  -4 -16   3   -3.55   10.06
   5  16   3   -1.42    8.96
   5 -16   3   13.10    7.87
  -5 -16   3    0.75   14.88
   5 -16  -3   -0.05    5.70
  -5  16   3    5.53    5.88
   0 -17   3   11.38    7.99
   0  17   3   -4.51    8.13
   0 -17  -3    6.45    8.51
  -1 -17  -3   -4.88    8.49
   1 -17  -3   13.41    8.73
   1 -17   3    0.53    7.92
   1  17   3    2.09    7.89
  -1 -17   3    3.02    5.86
  -1  17   3    4.54    7.97
  -2 -17  -3   -0.21    8.71
  -2  17   3   -0.99    5.87
  -2 -17   3   -1.81    8.76
   2 -17   3    0.83    8.04
   2  17   3   -0.72    8.19
   2 -17  -3    0.91    6.18
   3 -17   3   -6.67    8.29
  -3  17   3   -2.58    8.48
   3 -17  -3    4.51    6.25
  -3 -17   3    2.55    9.71
  -3 -17  -3    4.05    9.03
   3  17   3    2.99    8.48
  -1   0   4 5112.45   31.78
  -2   0   4  235.03   10.61
   2   0  -4  254.79    8.94
   3   0  -4 1798.67   20.75
  -3   0   4 1800.68   19.80
   4   0  -4   11.61    5.84
  -4   0   4   10.42    4.68
   5   0  -4   29.04    6.51
  -5   0   4   31.33    5.05
   6   0  -4  159.53    9.44
  -6   0   4  159.64    6.64
   7   0  -4    1.67    6.13
   8   0  -4   15.78    7.46
   8   0   4   12.91    3.83
   9   0   4   77.77    6.03
   9   0  -4   66.31   10.05
  10   0  -4    4.64    9.88
  10   0   4    5.06    6.47
  11   0   4    3.41    7.12
  12   0   4    3.24    8.45
   0   1   4 1207.61   15.88
  -1   1   4  156.00    9.38
   1  -1  -4  126.33    7.03
  -2  -1   4  276.01   10.80
   2  -1  -4  230.64    8.15
  -2   1   4  226.60    7.97
  -3   1   4  562.64   10.91
   3  -1  -4  514.22   10.37
  -3  -1   4  557.40   13.32
   4   1  -4  224.23   10.71
   4  -1  -4  172.45    6.79
  -4   1   4  210.91    7.13
  -4  -1   4  207.27    8.09
  -5  -1   4  589.35   12.14
   5   1  -4  574.90   14.05
   5  -1  -4  538.55    9.99
  -5   1   4  617.92   10.21
   6  -1  -4   41.78    4.85
   6   1  -4   44.86    7.64
  -6   1   4   48.84    4.06
   7   1  -4  192.68   10.33
   7  -1   4  198.80    5.45
   7  -1  -4  206.26    8.50
   8  -1   4   31.88    4.04
   8  -1  -4   24.81    6.80
   8   1   4   28.94    3.99
   8   1  -4   28.33    8.88
   9  -1   4   24.70    4.33
   9   1  -4   28.23   12.09
   9  -1  -4   25.34    7.48
   9   1   4   28.37    5.84
  10  -1   4    6.26    6.60
  10   1   4    7.07    6.35
  10  -1  -4    2.79    7.95
  11  -1  -4    4.58   11.41
  11  -1   4    8.26    7.27
  11   1   4    2.01    7.00
  12   1   4    2.57    8.69
  12   1   4    2.00    9.06
  12  -1  -4    1.46   16.72
  12  -1   4    3.37    8.63
   0   2   4  110.85    8.64
   0  -2  -4   88.30    6.50
   1   2   4  270.46    7.87
  -1   2   4  256.53    9.59
   1  -2  -4  250.37    9.79
  -2   2   4  602.80   10.17
   2  -2  -4  581.43   10.42
   2   2   4  744.97   11.54
   3  -2  -4  721.89   11.68
  -3   2   4  810.06   11.64
  -3  -2   4  752.15   18.72
   4  -2  -4  677.75   10.83
  -4  -2   4  757.78   17.93
  -4   2   4  753.35   10.45
  -5   2   4   30.74    4.92
   5  -2  -4   20.31    6.05
   6  -2  -4  581.88   10.37
   6  -2   4  611.82    8.24
  -6   2   4  610.53    9.57
  -7   2   4   26.26    5.14
   7  -2   4   20.06    4.99
   7  -2  -4   27.69    5.89
   8   2   4   47.88    4.51
   8  -2   4   55.84    4.38
   8  -2  -4   41.56    6.59
   9   2   4   11.21    5.63
   9  -2  -4    8.90    5.26
   9  -2   4    4.84    5.86
  10   2   4    7.60    6.45
  10  -2  -4    7.14    7.65
  10  -2   4   12.34    6.81
  11  -2   4    7.75    7.01
  11   2   4    2.85    7.66
  11   2   4    4.06    8.44
  11  -2  -4   -0.31   10.90
  12  -2  -4    4.34   10.96
  12  -2   4    3.19    6.11
  12   2   4    0.25    9.80
  12   2   4   -0.80   10.70
   0   3   4 2153.81   18.92
   0  -3  -4 2061.00   18.27
  -1   3   4   69.07    7.22
   1   3   4   85.36    6.00
  -1  -3  -4   80.17    5.72
   1  -3  -4   94.75    7.46
   2   3   4 1530.11   15.81
  -2   3   4 1323.15   13.60
   2  -3  -4 1350.57   14.79
  -3  -3   4  281.23   14.06
   3   3   4  289.73    8.55
   3  -3  -4  256.27    8.19
  -3   3   4  241.63    6.44
   4  -3  -4  417.29    8.70
  -4   3   4  413.73    8.21
   4   3   4  424.50    8.35
   5  -3   4    9.79    4.49
   5  -3  -4   15.79    5.46
  -5   3   4   19.90    3.53
   6  -3   4   11.58    4.45
   6  -3  -4    9.20    5.51
  -6   3   4    6.53    4.76
  -7   3   4    4.87    3.49
   7  -3  -4    4.85    3.99
   7  -3   4    5.59    3.33
   8  -3  -4   29.93    6.27
   8   3   4   30.53    6.71
   8  -3   4   39.34    5.48
   9  -3  -4    1.33    4.35
   9  -3   4    7.54    5.35
   9   3   4    6.44    6.96
   9   3   4    3.05    5.55
  10  -3  -4   26.16    7.57
  10   3   4   21.22    7.05
  10   3   4   23.43    7.91
  10  -3   4   19.53    6.46
  11  -3   4    2.02    7.22
  11   3   4    4.41    7.57
  11   3   4    0.55    8.72
  11  -3  -4    1.68    8.64
  12  -3  -4    3.47   10.58
  12   3   4   -1.75   11.95
  12  -3   4    2.82    8.45
  12   3   4   -0.91   13.37
   0   4   4   57.82    6.96
   0  -4  -4   59.59    6.98
  -1  -4  -4 1226.53   14.03
   1  -4  -4 1285.74   14.10
   1   4   4 1317.85   15.14
  -1   4   4 1215.15   12.52
   2   4   4  266.71    7.45
   2  -4  -4  252.29    8.12
  -2   4   4  288.92    8.05
  -3  -4   4  391.86   12.76
   3   4   4  383.47    8.22
   3  -4  -4  362.38    7.19
  -3   4   4  384.94    7.07
   4  -4  -4  224.60    7.50
   4   4   4  240.95    7.26
  -4   4   4  257.71    7.00
   4  -4   4  245.76    6.22
   5   4   4    6.09    6.11
   5  -4  -4    2.64    3.82
   5  -4   4    2.29    3.38
  -5   4   4    2.46    4.70
   6  -4   4  105.53    5.53
   6  -4  -4  100.92    6.56
  -6   4   4  110.82    4.83
   6   4   4   97.42    7.04
   7  -4  -4   19.69    5.62
   7  -4   4   23.67    5.00
  -7   4   4   18.88    5.00
   7   4   4   17.67    6.30
   8  -4   4   41.14    5.60
   8  -4  -4   27.28    4.61
   8   4   4   36.68    7.29
   9   4   4   25.45    6.12
   9  -4  -4   23.77    6.68
   9   4   4   18.41    8.89
   9  -4   4   27.82    5.64
  10  -4  -4    5.46    7.24
  10   4   4   10.54    7.03
  10   4   4    6.62    8.42
  10  -4   4    5.83    6.25
  11  -4  -4    4.45    8.32
  11  -4   4    2.31    5.13
  11   4   4   -3.07    9.87
  11   4   4    4.99   11.03
   0  -5  -4   11.64    6.19
   0  -5   4    6.74    4.71
   0   5   4    7.50    5.95
  -1  -5  -4   67.92    5.52
   1   5   4   89.43    5.64
   1  -5   4   72.48    4.08
  -1   5   4   75.81    6.61
  -1  -5   4   83.39    5.52
   1  -5  -4   80.18    6.94
   2  -5   4    5.10    3.40
   2   5   4    8.63    4.28
   2  -5  -4    8.38    4.04
  -2  -5  -4    9.37    6.41
  -2   5   4    2.80    5.57
  -2  -5   4    6.77    4.18
  -3   5   4  353.25    6.55
   3   5   4  341.17    7.93
   3  -5   4  387.54    7.33
   3  -5  -4  337.11    7.75
  -3  -5   4  364.75   11.50
   4   5   4  120.69    7.33
   4  -5   4  113.47    5.43
   4  -5  -4  118.56    5.14
  -4   5   4  108.85    4.66
   5  -5   4  457.22    7.55
  -5   5   4  454.23    6.89
   5  -5  -4  445.25    7.25
   5   5   4  496.64   10.59
   6  -5  -4   66.36    4.52
   6  -5   4   62.24    5.28
  -6   5   4   59.65    4.21
   6   5   4   61.08    7.35
   7  -5   4  156.67    6.08
   7  -5  -4  170.82    7.04
  -7   5   4  157.74    5.33
   7   5   4  157.24    8.67
   8  -5   4    2.96    3.77
   8   5   4    5.84    6.89
   8  -5  -4    4.43    4.30
   9   5   4   17.12    8.03
   9  -5  -4   15.22    4.78
   9  -5   4   14.43    4.33
   9   5   4   19.62    9.58
  10   5   4    3.07    8.42
  10  -5  -4    4.44    7.62
  10  -5   4    6.20    4.60
  10   5   4    0.43    8.52
  11  -5   4    2.62    7.70
  11   5   4    0.25   12.83
  11   5   4    1.17   13.36
  11  -5  -4   -8.24    8.68
   0  -6   4  186.93    5.35
   0   6   4  194.91    7.07
   0  -6  -4  182.60    6.02
   1  -6   4  786.14    9.52
   1  -6  -4  696.57    9.19
  -1  -6   4  754.37   10.46
   1   6   4  726.13    9.72
  -1  -6  -4  741.68   10.14
  -1   6   4  781.35    9.29
   2  -6   4  325.18    6.76
  -2   6   4  332.63    7.60
   2  -6  -4  295.02    6.58
   2   6   4  315.37    7.56
  -2  -6   4  322.47    8.27
  -2  -6  -4  322.54    7.55
  -3  -6   4  276.78    9.76
  -3   6   4  283.88    7.03
   3   6   4  261.03    8.29
   3  -6  -4  257.11    5.90
   3  -6   4  297.80    6.46
   4   6   4  172.41    7.95
   4  -6  -4  151.46    5.14
  -4   6   4  162.90    5.04
   4  -6   4  168.10    4.97
   5  -6  -4   11.37    5.58
  -5   6   4   14.38    3.77
   5   6   4   17.66    6.43
   5  -6   4   17.57    3.68
   6   6   4   27.17    6.83
   6  -6  -4   26.56    5.51
   6  -6   4   29.49    3.97
  -6   6   4   31.23    5.12
   7  -6   4    4.49    4.40
   7   6   4    1.83    6.72
   7  -6  -4    3.63    3.84
  -7   6   4    4.56    5.32
   8   6   4    3.41    7.20
  -8   6   4    1.92    5.50
   8  -6  -4    4.96    6.00
   8  -6   4    4.84    3.87
   9   6   4    5.89    7.93
   9  -6   4    6.20    6.17
   9  -6  -4    9.89    7.03
   9   6   4    9.02    6.74
  10  -6  -4   -1.69    5.34
  10  -6   4    3.80    4.52
  10   6   4    0.29   10.20
  10   6   4    2.59   11.60
  11  -6  -4    8.93    8.56
  11  -6   4    3.96    5.50
   0  -7   4  367.42    7.60
   0  -7  -4  389.17    8.53
   0   7   4  365.06    8.19
  -1  -7   4   33.48    5.22
   1  -7   4   39.97    4.72
  -1  -7  -4   40.90    6.68
   1   7   4   31.45    4.12
   1  -7  -4   34.99    4.41
  -1   7   4   37.40    5.71
  -2  -7  -4  558.83    9.42
   2  -7  -4  565.27    8.80
   2  -7   4  578.71    7.60
  -2  -7   4  553.98    9.23
  -2   7   4  621.77    8.82
   2   7   4  574.83   10.19
   3  -7   4   33.93    4.82
   3   7   4   32.82    6.24
  -3  -7  -4   32.22    4.69
   3  -7  -4   31.71    5.82
  -3   7   4   32.93    4.13
  -3  -7   4   25.90    5.65
  -4   7   4   28.70    5.35
   4  -7   4   19.69    4.82
   4   7   4   25.63    6.32
   4  -7  -4   23.33    4.24
  -4  -7   4   25.02    9.22
   5  -7  -4   30.64    3.96
   5  -7   4   28.09    3.68
  -5   7   4   26.64    4.11
   5   7   4   32.34    6.49
   6  -7   4    6.21    3.35
  -6   7   4    2.15    3.88
   6   7   4    0.69    6.18
   6  -7  -4   -3.51    5.54
   7   7   4   14.95    6.92
   7  -7  -4   11.24    4.37
   7  -7   4   18.64    5.34
  -7   7   4   15.05    5.58
  -8   7   4   25.48    5.91
   8  -7  -4   16.49    6.27
   8   7   4   15.17    7.46
   8  -7   4   19.88    5.97
   9   7   4    9.22    8.34
   9  -7  -4    9.30    5.29
   9  -7   4   11.94    6.37
   9   7   4    9.79    9.14
  10  -7   4    7.38    4.79
  10  -7  -4   11.00    7.98
  11  -7  -4  -10.54    9.07
  11  -7   4    1.37    5.79
   0   8   4    2.88    4.20
   0  -8   4    4.37    3.42
   0  -8  -4    8.44    6.28
   1  -8  -4   30.92    6.25
  -1   8   4   29.20    4.13
  -1  -8  -4   30.63    4.68
  -1  -8   4   24.97    3.45
   1  -8   4   36.19    4.67
   1   8   4   28.89    4.15
  -2  -8   4  137.97    6.62
   2  -8  -4  141.48    6.51
   2   8   4  126.66    6.40
  -2   8   4  128.35    4.78
  -2  -8  -4  141.24    7.16
   2  -8   4  129.37    5.75
  -3   8   4   41.71    5.60
   3  -8  -4   38.53    4.72
  -3  -8  -4   35.80    5.24
   3   8   4   39.46    4.45
   3  -8   4   43.21    5.24
  -3  -8   4   39.39    6.67
  -4   8   4  137.70    6.27
   4  -8   4  130.41    5.77
   4  -8  -4  125.74    5.25
   4   8   4  121.09    5.85
  -4  -8   4  132.07   10.19
  -5   8   4   46.78    5.55
   5  -8  -4   35.97    4.44
   5   8   4   40.21    6.55
   5  -8   4   45.65    4.82
   6  -8  -4  129.05    5.27
   6  -8   4  140.32    6.40
   6   8   4  136.74    8.26
  -6   8   4  152.34    6.28
  -7   8   4   23.27    4.17
   7  -8  -4   19.65    6.36
   7   8   4   21.21    6.63
   7  -8   4   23.09    5.68
  -8   8   4   23.41    6.58
   8   8   4   15.80    7.22
   8  -8  -4   11.18    6.28
   8  -8   4   11.01    4.37
   9  -8   4    2.21    4.76
   9  -8  -4    4.77    6.86
   9   8   4    3.13   10.82
  10  -8   4    4.83    5.18
  10  -8  -4    1.90    7.93
   0  -9  -4  165.11    5.95
   0  -9   4  158.91    5.00
   0   9   4  157.77    5.47
   1   9   4   65.33    4.39
  -1  -9  -4   61.92    4.75
  -1   9   4   68.22    4.49
  -1  -9   4   67.55    4.35
   1  -9  -4   72.82    6.60
   1  -9   4   63.58    5.13
   2   9   4  170.42    5.71
   2  -9  -4  158.68    5.69
  -2  -9   4  168.02    6.79
  -2   9   4  163.12    6.44
   2  -9   4  165.11    5.05
  -2  -9  -4  156.07    5.97
   3   9   4   50.88    4.50
  -3  -9   4   49.47    5.65
   3  -9   4   55.58    5.46
  -3  -9  -4   55.52    6.84
  -3   9   4   50.05    4.10
   3  -9  -4   55.62    6.09
  -4  -9   4   31.22    7.25
   4  -9  -4   25.88    5.68
   4  -9   4   34.27    3.73
  -4   9   4   32.69    5.46
   4   9   4   29.43    5.94
   5  -9  -4   49.44    4.45
  -5   9   4   57.32    4.34
   5  -9   4   53.15    4.03
   5   9   4   50.36    6.37
  -6   9   4   11.61    5.66
   6  -9  -4    7.22    5.96
   6  -9   4   -4.15    5.34
   6   9   4    6.07    6.16
  -7   9   4    5.36    5.79
   7  -9  -4    8.24    4.21
   7   9   4   12.78    6.60
   7  -9   4    9.30    3.84
   8   9   4   -3.07    9.05
   8  -9   4   -4.86    6.07
   8  -9  -4   -0.74    4.97
  -8   9   4    2.77    6.11
   9  -9   4    5.85    4.64
   9   9   4    1.91   12.58
   9  -9  -4    0.44    7.41
   9   9   4    2.26   13.33
  10  -9   4    2.53    5.41
  10  -9  -4    5.86    5.71
   0  10   4   18.25    3.95
   0 -10   4   17.26    4.98
   0 -10  -4   17.72    4.82
  -1 -10   4  102.81    6.10
  -1  10   4  121.00    4.85
   1 -10   4  116.52    5.45
   1  10   4  107.33    6.02
   1 -10  -4  106.44    4.97
  -1 -10  -4  109.72    6.83
   2  10   4    7.00    3.91
   2 -10  -4   10.60    5.66
   2 -10   4    5.72    3.80
  -2  10   4   16.68    5.47
  -2 -10  -4   22.66    6.39
  -2 -10   4    9.16    5.34
  -3 -10  -4   23.88    6.58
   3  10   4   29.36    5.66
  -3  10   4   31.11    5.76
   3 -10  -4   31.84    4.36
   3 -10   4   28.17    5.12
  -3 -10   4   32.61    6.03
   4  10   4    5.05    5.98
  -4  10   4    5.36    5.60
   4 -10  -4   10.07    5.86
  -4 -10   4    1.35    6.64
   4 -10   4   -1.68    4.97
   5  10   4    3.00    6.20
   5 -10  -4    2.90    5.92
   5 -10   4   -0.78    3.76
  -5  10   4    5.19    5.60
   6  10   4    5.14    6.13
  -6  10   4    9.84    4.29
   6 -10  -4    5.64    5.90
   6 -10   4    5.50    5.71
   7 -10  -4    4.45    4.77
   7  10   4   11.33    8.48
  -7  10   4    7.28    6.28
   7 -10   4    6.20    4.26
   8 -10   4    0.20    4.34
   8 -10  -4    0.99    5.04
   8  10   4    0.99    8.95
  -8  10   4    2.90    4.52
   9 -10   4    3.37    7.04
   9 -10  -4   11.16    8.11
  10 -10   4    4.02    5.73
  10 -10  -4    3.63    9.22
   0  11   4   12.99    5.35
   0 -11  -4   15.59    5.72
   0 -11   4   11.34    5.37
  -1 -11   4    4.57    5.20
  -1 -11  -4    8.52    6.05
   1 -11  -4    3.78    5.84
   1 -11   4    3.77    4.92
   1  11   4    4.76    5.57
  -1  11   4    2.90    3.82
  -2 -11  -4   16.28    4.81
   2 -11  -4    9.39    6.06
   2  11   4   23.09    5.87
   2 -11   4   13.53    3.77
  -2  11   4   15.53    5.64
  -2 -11   4   19.90    5.35
   3  11   4   37.38    5.88
   3 -11  -4   29.56    4.55
   3 -11   4   27.63    3.94
  -3 -11   4   35.13    6.49
  -3 -11  -4   39.25    6.80
  -3  11   4   37.32    5.87
   4  11   4    5.31    4.39
   4 -11   4    8.02    3.81
   4 -11  -4    1.82    5.94
  -4  11   4    4.25    5.63
  -4 -11   4    5.74    6.96
   5  11   4   20.55    6.49
   5 -11   4   29.53    5.55
   5 -11  -4   14.14    4.35
  -5  11   4   28.22    4.46
  -5 -11   4   19.70   16.19
   6 -11   4   11.15    6.00
   6  11   4    6.83    6.86
   6 -11  -4    5.70    6.50
  -6  11   4   -0.95    4.38
   7 -11   4   -2.35    6.26
   7 -11  -4    5.03    4.86
   7  11   4    2.09    9.15
  -7  11   4   11.03    6.53
   8 -11  -4    1.92    5.04
   8  11   4    1.66    9.36
   8 -11   4   12.04    6.63
   9 -11  -4    7.39    5.92
   9 -11   4    2.31    7.46
   0 -12  -4    5.59    4.52
   0 -12   4    2.70    4.07
   0  12   4    2.06    3.86
   1 -12   4    9.94    5.31
  -1  12   4   14.69    5.79
  -1 -12  -4   16.45    4.40
   1 -12  -4    9.04    6.34
  -1 -12   4   10.89    5.63
   1  12   4    8.22    4.29
   2 -12   4    3.94    5.37
   2 -12  -4    3.69    6.22
  -2  12   4    4.42    4.14
  -2 -12  -4    8.04    4.55
  -2 -12   4   12.01    5.77
   2  12   4    9.86    5.67
   3 -12   4    2.56    5.49
   3 -12  -4    3.26    4.30
   3  12   4    5.67    4.62
  -3 -12   4   15.00    6.40
  -3  12   4    9.61    4.22
  -3 -12  -4    7.59    4.80
  -4 -12  -4   16.06    7.42
  -4 -12   4   15.32    7.85
   4 -12   4    8.37    4.07
   4 -12  -4   11.98    4.44
   4  12   4   14.55    4.55
  -4  12   4   18.41    6.08
   5 -12   4    0.39    5.83
   5 -12  -4    6.11    4.46
  -5  12   4    4.12    4.50
   5  12   4    9.58    6.42
  -5 -12   4    3.69   12.76
  -6  12   4    7.70    6.70
   6 -12   4    3.93    4.37
   6 -12  -4    4.91    4.82
   6  12   4    5.69    7.14
   7 -12   4    9.37    6.69
   7  12   4    2.97    7.81
  -7  12   4   -3.20    7.05
   7 -12  -4    4.09    5.25
   8  12   4    3.96   10.08
   8 -12   4    4.02    4.86
   8 -12  -4    4.89    5.51
   0 -13  -4   11.70    4.89
   0  13   4   23.32    6.10
   0 -13   4   24.33    5.84
  -1  13   4   12.08    5.79
   1 -13   4    7.45    4.12
  -1 -13  -4    3.37    6.52
   1 -13  -4    9.13    5.92
   1  13   4   10.52    6.18
  -1 -13   4    7.33    4.43
  -2 -13  -4   22.39    7.07
   2 -13  -4   20.26    6.51
   2  13   4   23.62    6.13
  -2 -13   4   17.16    6.50
  -2  13   4   18.11    6.23
   2 -13   4   21.00    4.39
   3 -13   4    8.29    5.87
   3 -13  -4    2.34    6.46
  -3 -13   4    5.75    7.03
  -3  13   4   -0.91    6.29
   3  13   4   -0.40    4.38
  -3 -13  -4    5.83    4.96
  -4 -13   4    0.83    7.94
  -4 -13  -4   -1.97    5.03
   4 -13  -4   -0.39    4.56
   4 -13   4   13.56    6.02
  -4  13   4    2.55    6.32
   4  13   4    1.21    6.44
   5 -13  -4    6.30    6.86
  -5  13   4    0.89    6.71
  -5 -13   4    6.18   15.18
   5 -13   4    2.30    6.33
   5  13   4    1.23    6.93
   6  13   4   -2.69    7.50
  -6  13   4    3.02    4.98
   6 -13   4   -1.71    4.71
   6 -13  -4    1.17    5.05
   7 -13   4   -0.60    5.05
   7  13   4    2.05    7.82
  -7  13   4    0.56    5.30
   7 -13  -4    9.93    7.65
   8  13   4   -1.79   12.78
   8 -13  -4   -1.90    5.96
   8 -13   4    5.67    7.52
   0 -14  -4   -0.33    4.97
   0  14   4    1.90    6.10
   0 -14   4    0.68    4.35
   1  14   4   -0.22    4.40
  -1 -14  -4   -5.90    6.83
   1 -14  -4    2.70    6.75
  -1  14   4    1.74    4.35
  -1 -14   4    4.93    6.54
   1 -14   4    6.20    4.36
  -2 -14  -4    2.84    5.17
   2 -14   4    2.27    4.16
   2  14   4    1.55    6.39
  -2 -14   4    3.50    4.69
   2 -14  -4    3.78    4.81
  -2  14   4    6.02    6.53
   3 -14  -4   -5.37    4.87
   3  14   4    8.86    6.68
  -3  14   4    2.15    4.41
   3 -14   4    2.56    4.41
  -3 -14   4    2.81    7.30
  -3 -14  -4   -2.50    7.49
   4 -14  -4   12.84    7.32
  -4  14   4    5.66    6.89
  -4 -14  -4    3.08    5.81
   4 -14   4    4.18    6.31
   4  14   4    1.02    5.08
  -4 -14   4    4.14    8.90
   5  14   4   -0.62    7.35
  -5  14   4   -6.16    7.22
   5 -14  -4   -2.11    5.06
   5 -14   4    5.69    6.57
  -5 -14   4   -0.25   16.27
   6 -14   4    2.63    5.05
   6 -14  -4    9.96    7.70
   6  14   4    5.73    8.00
  -6  14   4    2.19    5.47
   7 -14   4    1.69    5.40
  -7  14   4    0.91    5.89
   7  14   4    0.82    8.89
   7 -14  -4    3.06    8.35
   0 -15   4    0.14    6.60
   0  15   4    4.03    7.05
   0 -15  -4    7.75    7.35
  -1 -15  -4   -5.52    7.32
   1 -15  -4    4.75    5.01
   1  15   4   10.12    6.93
  -1  15   4    4.55    4.74
  -1 -15   4    1.86    7.02
   1 -15   4    7.05    6.45
   2 -15   4    2.46    6.44
   2 -15  -4   -3.43    7.31
   2  15   4    1.22    5.02
  -2 -15   4    5.96    7.49
  -2 -15  -4    6.59    5.49
  -2  15   4    2.97    5.19
  -3  15   4   -3.82    5.21
   3 -15  -4    6.19    7.38
   3  15   4   -0.44    7.18
  -3 -15  -4   -1.37    5.74
   3 -15   4    4.77    4.64
  -3 -15   4   -0.25    8.35
  -4 -15   4    0.17    9.22
   4 -15  -4   -1.35    5.44
  -4  15   4    2.54    7.37
   4 -15   4    9.37    6.94
  -4 -15  -4    3.44    8.36
   4  15   4    5.05    5.15
  -5  15   4   -2.00    7.87
   5 -15  -4    6.07    7.72
   5  15   4    2.86    8.25
  -5 -15   4    3.16   14.93
   5 -15   4   -1.17    7.27
   6 -15   4   -1.90    7.59
  -6  15   4    4.34    8.18
   6 -15  -4   -4.24    5.83
   6  15   4    5.06    8.84
   0 -16  -4    5.73    5.44
   0 -16   4    1.16    5.55
   0  16   4    5.15    7.77
   1 -16  -4    5.35    8.02
  -1 -16   4    2.36    5.12
   1  16   4    4.12    5.53
   1 -16   4   -1.18    5.33
  -1 -16  -4   -0.16    5.73
  -1  16   4    5.91    5.01
  -2  16   4   -4.14    7.67
   2 -16   4   -4.43    6.87
   2 -16  -4    0.04    5.57
   2  16   4   -5.00    7.60
  -2 -16   4    2.06    8.32
  -2 -16  -4    3.81    5.83
   3 -16  -4    2.36    5.58
  -3 -16   4    4.05    9.01
  -3  16   4    1.20    7.69
   3  16   4   -0.02    5.58
   3 -16   4    1.35    5.41
  -3 -16  -4    2.47    5.94
  -4  16   4    3.55    5.76
   4 -16  -4    2.64    5.84
   4  16   4    1.07    8.23
  -4 -16   4    6.25    9.52
   4 -16   4   10.49    7.59
   5 -16   4    5.50    5.47
  -5  16   4    4.73    8.55
   5  16   4    0.71    8.69
  -5 -16   4    4.64   15.17
   5 -16  -4    2.16    6.09
   0 -17   4   -2.89    5.80
   0  17   4  -10.58    8.40
   0 -17  -4    4.85    8.58
   1 -17  -4    8.00    8.69
  -1  17   4    6.02    7.95
  -1 -17  -4   -1.42    8.83
  -1 -17   4   -3.23    6.00
   1 -17   4    1.93    5.56
   1  17   4    4.27    5.82
   2  17   4    3.81    6.14
  -2 -17   4    1.20    9.28
  -2 -17  -4   10.18    9.01
  -2  17   4   -0.72    5.95
   2 -17  -4    2.17    6.01
   2 -17   4    0.75    5.62
   3  17   4    2.53    8.64
  -3 -17   4   -3.18    7.15
   3 -17  -4    0.17    6.31
   3 -17   4    2.17    8.02
  -3 -17  -4    5.57    9.13
  -3  17   4   -1.23    6.07
  -1   0   5    5.71    6.65
  -2   0   5   62.42    7.38
   3   0  -5  116.59    7.50
  -3   0   5  114.14    7.70
  -4   0   5  590.39   10.81
   4   0  -5  562.14   11.72
  -5   0   5  599.93   10.97
   5   0  -5  558.56   12.16
  -6   0   5  112.33    6.41
   6   0  -5  101.58    7.67
   7   0  -5  126.73    8.62
   8   0  -5   55.27    8.95
   8   0   5   59.18    5.44
   9   0   5   21.12    6.22
   9   0  -5   14.62    9.16
  10   0   5    3.84    4.63
  10   0  -5    4.17   10.28
  11   0   5    6.03    7.37
  12   0   5    4.10    8.93
   0   1   5 1210.14   14.36
  -1   1   5 1351.00   14.96
   2  -1  -5  589.73   10.45
  -2   1   5  539.82   10.26
  -2  -1   5  624.18   12.72
   3  -1  -5  701.55   12.35
  -3   1   5  697.03   11.70
  -3  -1   5  691.40   13.63
  -4  -1   5  401.68   10.24
   4  -1  -5  404.10   10.21
  -4   1   5  405.28    8.15
   5  -1  -5  133.49    8.21
   5   1  -5  155.44    8.60
  -5   1   5  153.08    7.00
  -5  -1   5  151.40    8.27
  -6  -1   5   12.78    5.70
   6   1  -5   22.47    6.35
  -6   1   5   20.31    5.00
   6  -1  -5   14.42    6.39
  -7   1   5   58.20    5.84
   7   1  -5   57.64    8.77
   7  -1  -5   53.78    7.21
   8  -1  -5   19.71    7.11
   8  -1   5   24.21    5.37
   9   1   5   16.11    5.88
   9  -1  -5   11.84    7.70
   9  -1   5   15.42    6.02
  10  -1   5    2.23    4.50
  10   1   5    2.66    6.39
  10  -1  -5    7.35    8.53
  11  -1   5    8.85    7.13
  11  -1  -5    4.87   11.10
  11   1   5    7.16    7.59
  12  -1   5    1.90    8.62
  12   1   5    4.77    8.73
  12   1   5   -0.40    9.40
   0   2   5 1251.77   14.62
   1   2   5 1917.35   15.96
  -1   2   5 1708.31   16.18
   1  -2  -5 1807.19   17.17
  -2  -2   5 1077.12   15.53
  -2   2   5  964.64   13.20
   2   2   5 1071.29   11.91
   2  -2  -5  953.40   12.31
  -3  -2   5  290.25   10.92
   3  -2  -5  280.56    8.65
  -3   2   5  304.14    7.24
  -4   2   5  222.11    7.16
   4  -2  -5  207.28    7.65
  -4  -2   5  209.79    9.21
   5  -2  -5   75.40    5.28
  -5  -2   5   90.78    7.98
  -5   2   5   93.28    6.15
  -6   2   5    9.68    3.59
   6  -2  -5   14.66    4.38
   7  -2  -5   -0.91    6.00
  -7   2   5    1.19    3.45
   7  -2   5    3.51    5.09
   8  -2  -5   21.52    6.83
   8  -2   5   19.05    4.03
   9  -2   5    8.98    5.85
   9   2   5    6.78    6.03
   9  -2  -5   10.95    7.23
  10  -2  -5   10.48   10.22
  10   2   5    8.98    6.41
  10  -2   5   10.42    6.42
  11   2   5    5.93    7.31
  11   2   5    9.53    8.11
  11  -2   5    2.68    7.22
  11  -2  -5    4.96    9.45
  12  -2  -5    2.96   13.52
  12  -2   5   -0.46    5.90
  12   2   5    3.62    9.09
   0   3   5  109.22    7.64
   0  -3  -5  101.50    5.96
   1  -3  -5  176.38    6.79
  -1   3   5  206.46    8.28
   1   3   5  213.51    8.35
   2  -3  -5  122.83    7.58
  -2   3   5  127.74    5.83
   2   3   5  128.84    5.93
  -3   3   5  332.99    7.07
   3   3   5  358.74    8.57
   3  -3  -5  321.82    8.60
  -3  -3   5  352.96   11.78
   4  -3  -5  451.99    9.46
  -4   3   5  487.37    8.90
  -4  -3   5  499.67   16.34
   4   3   5  484.26    8.34
   5  -3  -5  344.79    8.62
  -5   3   5  423.31    8.12
   6  -3  -5  217.62    7.86
  -6   3   5  228.95    7.06
   6  -3   5  228.41    6.14
   7  -3   5  145.84    4.79
   7  -3  -5  114.14    5.44
  -7   3   5  145.90    5.12
  -8   3   5   59.30    5.75
   8  -3  -5   49.36    6.95
   8   3   5   64.22    6.44
   8  -3   5   60.79    4.39
   9   3   5    8.15    6.86
   9  -3  -5   14.35    6.59
   9  -3   5    7.88    5.58
   9   3   5    9.43    4.64
  10   3   5    5.67    6.81
  10  -3  -5    1.09    7.90
  10  -3   5    3.08    6.42
  10   3   5   -1.48    7.82
  11   3   5   -0.67    7.92
  11  -3   5    3.10    5.29
  11   3   5    2.36   10.75
  11  -3  -5   -2.65    9.40
   0   4   5  548.20    9.03
   0  -4  -5  554.68    9.29
   1   4   5  623.53    9.70
  -1  -4  -5  657.56   11.16
  -1   4   5  608.39    9.42
   1  -4  -5  627.75   10.62
  -2   4   5  210.72    7.46
   2   4   5  198.51    6.51
   2  -4  -5  155.89    6.05
   3  -4  -5  227.89    7.54
   3   4   5  234.41    6.63
  -3   4   5  262.09    7.30
   4  -4  -5  234.50    7.76
  -4  -4   5  269.21   14.55
  -4  -4   5  262.85   16.83
   4   4   5  259.22    8.02
  -4   4   5  256.42    6.21
   5  -4  -5   81.58    4.86
  -5   4   5   92.62    5.73
   5   4   5   94.08    5.33
   5  -4   5   83.06    3.99
  -6   4   5  143.42    6.14
   6  -4  -5  131.25    6.78
   6   4   5  147.65    5.98
   6  -4   5  147.45    5.84
   7  -4  -5   22.22    5.90
   7  -4   5   32.35    4.79
   7   4   5   27.99    4.77
  -7   4   5   31.10    4.25
   8   4   5   14.73    6.64
  -8   4   5   16.17    4.05
   8  -4  -5   13.43    4.54
   8  -4   5   10.87    3.95
   9  -4   5    3.44    3.95
   9  -4  -5    0.69    4.91
   9   4   5    5.61    7.29
  10   4   5    3.40    7.81
  10   4   5    4.31    6.71
  10  -4  -5    2.96    5.71
  10  -4   5    3.17    4.55
  11   4   5    1.58    7.89
  11   4   5    3.07    9.66
  11  -4  -5    2.82    9.02
  11  -4   5    5.86    7.59
   0  -5  -5  873.45   11.66
   0   5   5  870.05   10.75
   1   5   5  778.40   10.24
  -1   5   5  802.52   11.46
   1  -5  -5  724.88    9.83
  -1  -5  -5  837.32   11.59
  -2  -5   5  610.15   10.65
   2   5   5  577.95   10.15
   2  -5  -5  548.98    8.32
  -2   5   5  653.56    9.66
  -3  -5   5  234.48    8.30
  -3   5   5  222.06    5.75
   3  -5  -5  231.38    7.24
   3  -5   5  229.31    5.19
   3   5   5  226.31    6.72
   4  -5  -5  102.17    4.96
  -4   5   5  104.48    4.67
   4  -5   5  122.21    5.65
  -4  -5   5  120.64   12.52
  -4  -5   5  117.08   15.67
   4   5   5  102.67    7.29
   5   5   5   37.30    6.66
   5  -5  -5   33.81    5.37
  -5   5   5   30.21    4.99
   5  -5   5   37.64    5.19
   6  -5   5    2.60    4.98
  -6   5   5    4.68    5.03
   6   5   5    2.92    4.37
   6  -5  -5    2.92    4.14
   7   5   5   21.90    6.82
  -7   5   5   21.61    5.62
   7  -5  -5   18.50    6.15
   7  -5   5   19.44    3.50
   8  -5   5   24.33    5.46
   8  -5  -5   18.34    6.84
   8   5   5   15.32    7.02
  -8   5   5   23.24    4.57
   9   5   5    4.95    7.90
   9  -5   5   13.35    5.96
   9  -5  -5   10.59    6.78
  10   5   5    5.13   10.49
  10   5   5    9.10    7.31
  10  -5  -5    4.49    5.32
  10  -5   5    1.97    4.84
  11   5   5    5.42   11.69
  11  -5   5    6.33    7.58
  11   5   5    3.04   10.21
  11  -5  -5    9.88    8.95
   0  -6  -5   34.51    4.59
   0  -6   5   31.61    3.54
   0   6   5   38.35    4.46
   1  -6  -5   94.34    5.22
   1  -6   5   79.41    5.08
   1   6   5   88.27    6.59
  -1  -6   5   84.07    4.34
  -1   6   5   76.39    6.18
  -1  -6  -5   79.52    5.13
  -2   6   5  105.31    6.27
   2  -6  -5   91.41    6.70
   2   6   5   89.44    5.52
  -2  -6   5   90.37    5.89
  -2  -6  -5  104.02    7.31
   2  -6   5  105.88    4.35
  -3  -6   5  163.37    7.16
   3   6   5  153.89    5.91
   3  -6  -5  158.17    5.58
  -3   6   5  159.15    5.02
   3  -6   5  163.43    5.54
   4   6   5  142.13    6.23
   4  -6   5  142.77    4.73
  -4   6   5  152.40    6.24
  -4  -6   5  159.88   12.04
  -4  -6   5  170.44   13.30
   4  -6  -5  138.94    5.23
   5  -6   5  125.82    5.89
   5   6   5   94.88    5.66
   5  -6  -5   84.58    6.28
  -5   6   5  105.12    4.61
  -6   6   5   54.15    5.61
   6  -6   5   47.58    3.93
   6  -6  -5   35.81    4.51
   6   6   5   41.47    5.09
   7   6   5   46.13    7.54
   7  -6   5   36.19    4.12
   7  -6  -5   41.61    6.27
  -7   6   5   41.94    4.34
  -8   6   5   36.53    6.06
   8  -6   5   38.26    5.79
   8   6   5   28.71    7.96
   8  -6  -5   39.44    6.46
   9   6   5    9.18    7.86
   9  -6   5    8.43    4.13
   9  -6  -5   10.73    7.34
  10  -6  -5   -0.32    5.53
  10   6   5    1.04   10.75
  10   6   5    2.73    9.04
  10  -6   5    5.50    5.05
  11  -6   5   -1.59    5.29
  11  -6  -5    0.93    6.50
  11   6   5    2.78   13.67
  11   6   5   -0.07   12.43
   0  -7  -5   22.03    4.41
   0  -7   5   20.89    4.87
   0   7   5   25.87    4.23
   1  -7   5  113.48    5.22
   1  -7  -5   93.37    6.48
  -1   7   5  106.33    4.78
  -1  -7   5  104.61    5.76
   1   7   5  108.46    6.37
  -1  -7  -5  110.04    6.75
  -2  -7   5  167.95    6.77
   2  -7   5  165.62    6.06
   2  -7  -5  164.82    6.97
   2   7   5  165.03    7.25
  -2   7   5  180.47    6.70
  -2  -7  -5  186.98    7.71
   3   7   5  172.66    7.26
   3  -7  -5  179.15    7.09
   3  -7   5  155.34    4.61
  -3   7   5  179.92    5.35
  -3  -7   5  170.58    7.18
  -4  -7   5   85.97    8.79
   4  -7  -5   84.01    6.59
   4   7   5   86.83    6.75
  -4   7   5   87.95    5.96
   4  -7   5   98.70    5.61
   5   7   5   91.30    5.48
   5  -7  -5   96.02    5.09
   5  -7   5  109.93    5.59
  -5   7   5  109.22    6.17
   6  -7   5   74.60    5.65
   6   7   5   79.16    7.32
  -6   7   5   61.07    4.47
   6  -7  -5   61.12    4.65
  -7   7   5   32.89    4.37
   7  -7   5   37.97    5.71
   7   7   5   26.68    7.19
   7  -7  -5   36.64    4.67
   8   7   5    3.81    7.60
  -8   7   5    6.96    4.42
   8  -7   5   11.19    5.74
   8  -7  -5    5.93    4.62
   9  -7  -5   -0.71    4.87
   9   7   5    3.24    8.20
   9  -7   5    5.67    6.24
  10  -7  -5    0.75    5.43
  10   7   5    1.23    9.20
  10  -7   5    3.48    4.66
  10   7   5   -0.32    8.82
  11  -7  -5    1.87    6.57
  11  -7   5    4.18    5.67
   0  -8  -5  161.79    7.24
   0  -8   5  157.99    5.69
   0   8   5  157.02    5.61
  -1  -8   5  123.95    4.81
  -1   8   5  134.91    5.16
  -1  -8  -5  138.49    7.11
   1  -8  -5  118.50    7.07
   1  -8   5  122.44    4.41
   1   8   5  127.51    5.19
  -2   8   5  187.46    5.53
   2  -8  -5  156.36    5.34
   2  -8   5  210.62    6.36
  -2  -8   5  186.89    6.89
   2   8   5  174.93    6.84
  -2  -8  -5  193.00    6.08
  -3  -8  -5   51.33    7.03
  -3  -8   5   52.49    5.60
   3  -8  -5   43.68    4.60
   3  -8   5   55.40    5.14
  -3   8   5   57.06    6.04
   3   8   5   52.37    4.76
   4  -8   5   23.41    4.87
   4  -8  -5   20.98    4.37
  -4  -8   5   21.61    7.58
   4   8   5   22.36    6.07
  -4   8   5   18.35    4.05
  -5   8   5   19.98    3.92
   5  -8  -5   20.48    4.30
   5   8   5   14.32    6.18
   5  -8   5   16.04    3.46
   6  -8   5    8.08    3.86
   6  -8  -5    2.80    3.90
   6   8   5   12.44    6.85
  -6   8   5   15.41    5.59
   7  -8  -5    3.48    4.78
  -7   8   5    5.11    4.03
   7   8   5    6.99    6.66
   7  -8   5    7.68    5.19
   8  -8  -5   -1.60    4.54
   8   8   5    4.91    7.26
   8  -8   5    6.69    4.35
  -8   8   5    5.14    6.08
   9  -8  -5    2.53    7.36
   9   8   5    4.35    7.95
   9  -8   5    3.67    4.75
  10  -8  -5    8.01    5.64
  10   8   5    3.23   11.62
  10  -8   5    3.98    7.42
  10   8   5    2.41   12.68
   0  -9  -5   92.63    5.16
   0   9   5  104.90    5.09
   0  -9   5   93.76    4.28
  -1   9   5   22.76    4.31
   1   9   5   25.36    4.10
  -1  -9  -5   15.56    6.34
   1  -9   5   21.06    3.47
  -1  -9   5   22.91    4.86
   1  -9  -5   21.01    6.43
   2  -9   5  106.47    4.76
   2  -9  -5  102.49    5.09
  -2   9   5  116.27    4.89
  -2  -9   5  117.14    6.33
   2   9   5  116.60    5.13
  -2  -9  -5  124.92    7.14
   3  -9   5   14.51    3.47
  -3  -9   5   11.15    5.06
  -3   9   5   17.76    5.46
   3   9   5   12.97    6.04
  -3  -9  -5   13.33    6.37
   3  -9  -5   12.68    3.92
  -4   9   5   38.17    4.05
   4  -9  -5   17.72    5.88
   4  -9   5   24.37    5.08
  -4  -9   5   29.57    8.12
   4   9   5   26.03    6.05
   5  -9  -5   16.11    6.18
   5   9   5   17.22    6.22
  -5   9   5   19.58    5.92
   5  -9   5   15.58    5.16
   6  -9   5   10.17    5.22
   6  -9  -5   14.41    4.58
  -6   9   5    7.24    5.94
   6   9   5   10.31    6.41
   7  -9  -5    7.44    6.56
  -7   9   5   13.40    6.19
   7  -9   5   12.71    5.94
   7   9   5    4.78    7.50
   8  -9  -5   12.96    6.82
   8  -9   5   10.73    6.24
  -8   9   5    8.99    4.74
   8   9   5   12.21    7.63
   9  -9  -5    4.19    5.05
   9  -9   5    3.73    6.85
   9   9   5    4.21   10.21
  10  -9  -5    5.44    6.43
  10  -9   5    6.36    7.82
   0 -10  -5    4.85    6.01
   0  10   5    2.22    3.97
   0 -10   5    2.27    3.55
  -1 -10   5    5.01    4.82
   1  10   5    6.24    5.54
   1 -10  -5    3.14    6.22
  -1  10   5    8.39    5.79
   1 -10   5    3.81    4.99
  -1 -10  -5   -1.58    4.41
   2 -10   5   27.24    5.37
   2 -10  -5   26.27    4.48
  -2 -10   5   27.07    5.21
  -2  10   5   28.61    4.04
   2  10   5   24.81    4.43
  -2 -10  -5   37.92    6.80
   3 -10  -5   31.22    5.93
   3 -10   5   30.57    3.95
  -3 -10  -5   39.09    6.80
  -3  10   5   29.38    4.24
  -3 -10   5   26.39    5.99
   3  10   5   37.81    6.17
  -4  10   5   43.91    4.34
   4 -10   5   29.64    3.87
   4 -10  -5   21.00    4.36
  -4 -10   5   34.28    8.32
   4  10   5   25.17    4.47
  -5  10   5   17.56    6.07
   5 -10  -5   22.92    4.44
   5  10   5   20.22    6.38
   5 -10   5   16.64    3.91
   6 -10  -5   13.98    6.04
   6 -10   5   29.35    6.09
  -6  10   5   17.25    4.52
   6  10   5   15.59    6.79
   7  10   5    6.90    7.11
   7 -10  -5    5.85    4.98
   7 -10   5    6.14    4.15
  -7  10   5   10.50    6.66
   8  10   5    7.53    7.86
  -8  10   5    4.40    7.10
   8 -10  -5    7.06    5.40
   8 -10   5   13.32    6.70
   9 -10   5    6.44    5.22
   9 -10  -5   -0.78    5.96
   9  10   5    6.09   10.34
   0 -11  -5   42.06    4.67
   0  11   5   54.05    4.42
   0 -11   5   47.85    5.60
   1 -11  -5   54.46    4.80
   1  11   5   71.84    6.23
   1 -11   5   58.15    4.27
  -1  11   5   58.88    4.65
  -1 -11  -5   57.51    6.79
  -1 -11   5   55.65    4.50
   2  11   5   23.50    6.30
   2 -11  -5   27.38    6.34
   2 -11   5   23.42    5.09
  -2  11   5   24.80    4.45
  -2 -11   5   22.37    5.55
  -2 -11  -5   30.47    6.94
   3  11   5   34.64    6.35
   3 -11  -5   35.05    6.31
   3 -11   5   35.29    4.19
  -3 -11   5   33.23    6.60
  -3  11   5   37.99    6.03
  -3 -11  -5   29.51    6.87
   4  11   5   13.31    5.95
  -4  11   5   13.83    5.81
   4 -11  -5   16.65    6.09
  -4 -11   5   21.42    8.75
   4 -11   5   14.63    3.80
   5 -11  -5    5.36    4.52
  -5  11   5    6.32    4.40
   5 -11   5   12.92    5.69
   5  11   5    6.86    6.67
  -5 -11   5    9.27   19.96
  -6  11   5   -3.22    6.26
   6  11   5    6.37    6.80
   6 -11  -5    1.36    6.56
   6 -11   5   -0.83    6.06
   7  11   5    4.57    7.68
   7 -11  -5   -1.78    6.91
   7 -11   5    2.99    4.68
  -7  11   5    1.31    4.72
  -8  11   5    4.31    7.37
   8 -11   5   -1.05    5.03
   8 -11  -5    1.87    7.57
   8  11   5   -2.38    8.10
   9 -11   5    1.30    5.79
   9  11   5    0.20   12.61
   9 -11  -5    4.38    5.91
   0 -12  -5   11.79    4.43
   0  12   5    9.06    5.87
   0 -12   5   12.27    5.61
  -1 -12  -5   10.97    4.65
  -1 -12   5   12.42    5.83
   1 -12  -5   11.66    6.51
   1 -12   5    9.09    3.82
   1  12   5   13.57    5.83
  -1  12   5   15.11    4.32
  -2 -12   5    4.74    4.32
   2 -12  -5    2.42    6.19
   2  12   5    3.74    4.10
   2 -12   5    2.90    3.76
  -2 -12  -5   -3.78    6.65
  -2  12   5    5.42    4.21
  -3  12   5   14.32    4.18
   3 -12  -5    9.11    4.50
   3  12   5   17.44    4.58
   3 -12   5   19.93    5.55
  -3 -12   5    8.69    6.46
  -3 -12  -5   14.64    7.11
   4  12   5    0.05    6.57
   4 -12  -5    5.48    6.36
  -4 -12   5    0.16    7.64
  -4  12   5   -5.08    6.47
   4 -12   5    3.59    3.93
   5  12   5    2.24    4.75
   5 -12  -5   -0.99    4.66
   5 -12   5    5.07    5.81
  -5  12   5    2.27    4.45
  -5 -12   5    1.16   18.96
  -6  12   5    2.85    4.79
   6 -12  -5    6.68    6.94
   6 -12   5    8.66    6.42
   6  12   5    3.08    7.32
   7 -12   5    1.12    4.90
   7 -12  -5    7.66    7.32
   7  12   5    2.42    8.15
  -7  12   5    4.47    5.46
   8 -12   5    2.42    7.23
   8 -12  -5    1.02    8.03
  -8  12   5    1.87    8.05
   8  12   5    2.84   10.76
   0 -13   5    5.42    5.57
   0 -13  -5    2.44    4.51
   0  13   5    2.77    4.30
  -1 -13  -5    6.21    6.98
   1 -13   5    2.32    5.80
   1 -13  -5   -5.31    4.69
  -1  13   5   -0.72    4.21
   1  13   5    7.50    6.37
  -1 -13   5    4.89    5.54
   2 -13   5    5.55    4.11
   2 -13  -5    7.96    6.61
   2  13   5    3.42    4.54
  -2 -13   5    1.75    5.95
  -2 -13  -5   -1.94    7.02
  -2  13   5   -3.73    6.22
   3 -13   5    5.82    4.39
  -3  13   5    5.64    6.51
   3 -13  -5    4.27    4.83
  -3 -13   5    8.40    6.74
  -3 -13  -5    6.32    5.02
   3  13   5   10.60    6.10
   4 -13  -5    6.52    4.69
   4 -13   5   11.22    6.19
  -4 -13   5    2.81    7.77
  -4  13   5    1.44    6.48
   4  13   5   11.24    7.18
   5 -13   5    6.01    4.60
   5 -13  -5    1.91    5.20
   5  13   5    2.92    7.08
  -5  13   5   14.24    5.01
  -5 -13   5    7.97   18.17
   6 -13   5    4.37    6.77
   6 -13  -5    9.81    7.46
  -6  13   5    1.85    7.08
   6  13   5    4.65    7.76
   7 -13   5   -2.92    7.14
   7 -13  -5    8.78    7.99
  -7  13   5    7.86    7.63
   7  13   5    0.82    8.69
   8 -13   5    3.72    5.59
   8 -13  -5    8.64    8.43
   8  13   5    2.76   11.45
   0 -14  -5   18.73    6.91
   0 -14   5    9.41    4.27
   0  14   5    8.29    6.27
  -1 -14  -5    1.04    4.94
   1 -14   5    2.52    4.50
  -1  14   5   -1.07    4.53
   1 -14  -5    1.42    4.99
  -1 -14   5    5.72    4.69
   1  14   5    5.95    4.29
  -2  14   5    6.14    6.62
  -2 -14   5   -0.37    6.82
   2  14   5    9.03    4.75
   2 -14   5    2.53    6.38
   2 -14  -5    4.74    6.92
  -2 -14  -5    5.00    5.40
   3  14   5    3.75    6.74
   3 -14   5   -4.77    5.90
   3 -14  -5    7.53    7.46
  -3  14   5    3.50    4.81
  -3 -14   5    1.22    7.42
  -3 -14  -5   10.75    7.45
  -4 -14   5    3.97    8.34
   4 -14  -5   -0.54    5.03
   4  14   5    0.11    5.28
  -4  14   5   -5.62    4.95
   4 -14   5    1.74    4.42
   5 -14   5    8.24    4.70
  -5  14   5    6.17    5.27
   5 -14  -5    6.33    5.32
  -5 -14   5    1.96   17.69
   5  14   5    7.22    7.96
   6  14   5    3.24    7.86
  -6  14   5    1.03    7.65
   6 -14   5    5.17    7.12
   6 -14  -5   -3.40    5.41
   7 -14   5    6.59    7.63
   7 -14  -5    0.94    5.86
   7  14   5    5.19   11.09
  -7  14   5   -2.11    6.01
   0  15   5    6.88    7.57
   0 -15  -5    8.33    5.23
   0 -15   5    9.59    6.82
  -1 -15  -5    2.83    5.23
   1  15   5    5.32    6.86
   1 -15  -5    7.29    7.19
  -1 -15   5    6.62    6.76
  -1  15   5    4.00    4.76
   1 -15   5    1.08    6.90
   2  15   5    6.36    7.43
   2 -15  -5    6.03    5.40
   2 -15   5   -4.63    4.66
  -2  15   5   -1.77    4.94
  -2 -15   5    2.64    5.34
  -2 -15  -5   -6.30    5.55
   3 -15   5   -4.70    7.08
   3 -15  -5    3.21    5.41
   3  15   5   -2.95    7.56
  -3 -15   5   -1.69    8.33
  -3  15   5    3.94    7.27
  -3 -15  -5   -3.67    5.79
  -4  15   5    5.13    5.36
   4  15   5    2.97    7.73
   4 -15   5   -0.42    4.71
  -4 -15   5    3.04    9.16
   4 -15  -5    5.33    7.77
  -5 -15   5    3.37   18.20
   5  15   5   -1.26    8.41
   5 -15  -5   -8.69    7.98
  -5  15   5    3.40    5.81
   5 -15   5   -1.55    5.20
   6 -15   5    7.24    7.81
   6 -15  -5    2.60    5.97
  -6  15   5   -1.22    6.19
   6  15   5    4.83    8.82
   0  16   5   -3.22    5.03
   0 -16  -5    1.29    5.72
   0 -16   5   -0.48    5.31
   1 -16  -5    4.66    5.61
   1  16   5    2.39    5.75
  -1  16   5    4.96    5.48
  -1 -16   5    2.12    5.39
  -1 -16  -5    2.73    6.26
   1 -16   5   10.81    4.95
  -2  16   5   -2.56    5.32
   2 -16   5    0.58    5.02
   2 -16  -5   -4.86    5.60
   2  16   5   -1.51    7.55
  -2 -16   5    2.21    8.12
  -2 -16  -5    0.76    5.76
  -3 -16  -5   -1.25    8.23
   3 -16  -5    0.57    5.61
   3 -16   5    3.77    5.23
  -3 -16   5    2.16    6.49
   3  16   5    6.09    7.92
  -3  16   5    3.12    5.41
  -4 -16   5   -2.10   10.08
   4  16   5    6.41    8.34
  -4  16   5    5.68    8.36
   4 -16  -5   -1.92    5.82
   4 -16   5    1.59    5.55
   0 -17  -5    4.80    8.44
   0 -17   5    0.45    8.09
   0  17   5    3.04    6.19
  -1 -17   5    6.41    8.28
   1  17   5    9.40    6.40
   1 -17  -5    4.86    8.47
   1 -17   5    7.35    8.26
  -1 -17  -5   -2.75    9.46
  -1  17   5    5.95    5.84
  -2  17   5    9.69    8.27
  -2 -17   5   -1.78    6.35
  -2 -17  -5    2.20    6.37
   2 -17  -5    5.17    5.96
   2  17   5    5.62    6.10
   2 -17   5   -5.64    7.90
  -1   0   6  547.70   10.54
  -2   0   6 1066.66   14.53
  -3   0   6  106.36    6.02
   4   0  -6  196.82    8.53
  -4   0   6  194.52    8.26
  -5   0   6   23.54    5.69
   5   0  -6   15.97    6.69
  -6   0   6    4.34    4.95
   6   0  -6   -0.17    6.12
  -7   0   6    0.60    5.46
   7   0  -6    4.00    6.82
   8   0  -6   27.83    6.82
   9   0  -6    9.76    8.96
   9   0   6   12.36    5.83
  10   0   6    6.75    6.69
  11   0   6    1.81    5.22
   0   1   6   56.83    6.55
  -1   1   6  311.85    7.94
  -2   1   6 1034.94   14.03
   2  -1  -6 1088.45   13.64
  -2  -1   6 1114.92   13.85
  -3   1   6  155.86    6.37
  -3  -1   6  175.93    7.24
   3  -1  -6  169.43    6.35
  -4  -1   6  409.27   10.45
  -4   1   6  435.63    9.69
   4  -1  -6  377.82    9.90
   5  -1  -6   61.76    7.38
  -5  -1   6   61.06    6.03
  -5   1   6   71.25    6.06
   6  -1  -6  147.09    8.15
  -6  -1   6  160.53    7.84
  -6   1   6  169.96    6.85
  -7   1   6   68.48    6.36
   7  -1  -6   67.88    7.60
   8  -1  -6   32.82    7.24
   8  -1   6   36.11    5.56
   9  -1  -6   13.39    8.32
   9  -1   6   13.80    5.96
   9   1   6   10.35    4.18
  10   1   6   -1.08    6.46
  10  -1   6    1.69    6.33
  10  -1  -6   -1.53    8.16
  11   1   6   -0.52    7.55
  11  -1   6    2.11    7.34
   0   2   6   61.94    5.17
   1   2   6  228.68    7.92
  -1   2   6  204.67    6.99
   1  -2  -6  234.25    8.34
   2   2   6  209.23    7.41
  -2   2   6  168.70    6.69
  -2  -2   6  214.51    8.17
   2  -2  -6  195.03    6.75
  -3  -2   6  349.12   10.53
  -3   2   6  298.74    7.25
   3  -2  -6  318.36    7.62
   4  -2  -6  184.88    6.26
  -4   2   6  193.33    6.21
  -4  -2   6  201.92    9.39
   5  -2  -6  616.13   10.91
  -5  -2   6  627.55   13.83
  -5   2   6  618.15    9.91
   6  -2  -6   42.61    6.79
  -6  -2   6   49.21    7.79
  -6   2   6   42.43    5.64
   7  -2  -6  122.03    7.71
  -7   2   6  136.18    6.74
   8  -2  -6    8.57    6.56
   8  -2   6    8.09    5.33
  -8   2   6    7.54    5.44
   9  -2  -6   14.37    8.21
   9  -2   6   12.91    4.18
  10  -2  -6    2.91    8.42
  10  -2   6    5.80    6.61
  10   2   6   -4.48    6.16
  11  -2   6    4.51    5.25
  11   2   6   -4.91    7.88
  11   2   6    1.91    8.41
  11  -2  -6    2.60    9.21
   0   3   6  223.36    6.81
   0  -3  -6  228.67    8.22
   1   3   6 1472.54   13.39
  -1   3   6 1421.48   13.54
   1  -3  -6 1509.30   14.67
   2  -3  -6  102.76    7.09
   2   3   6   91.00    5.11
  -2   3   6   94.15    5.43
  -3  -3   6  663.07   13.22
  -3   3   6  621.57    9.98
   3  -3  -6  550.63    9.04
   3   3   6  617.41    9.77
   4   3   6  109.97    6.75
   4  -3  -6  101.75    7.05
  -4  -3   6   97.58    8.60
  -4   3   6  105.66    6.34
   5  -3  -6   22.46    6.32
  -5   3   6   13.82    3.85
  -5  -3   6   19.09    7.57
   5   3   6   14.43    6.09
   6  -3  -6   17.96    6.20
  -6   3   6   18.45    5.26
   7  -3  -6    7.65    6.23
   7  -3   6   11.88    3.55
  -7   3   6   18.27    5.32
   7   3   6   11.83    4.41
  -8   3   6   -1.81    5.35
   8  -3   6    5.01    5.35
   8  -3  -6   -5.02    6.41
   8   3   6    2.50    4.24
   9  -3  -6   19.87    7.72
   9  -3   6   36.91    6.04
   9   3   6   25.94    6.83
  10  -3  -6   -0.92    6.24
  10   3   6    1.31    6.62
  10  -3   6    5.28    6.47
  10   3   6    0.28    7.72
  11  -3  -6    2.73    9.34
  11  -3   6    3.92    5.31
  11   3   6    3.34    7.82
  11   3   6    7.02    8.99
   0   4   6  476.98    8.67
   0  -4  -6  468.73    8.47
   1   4   6  259.16    6.65
  -1   4   6  268.92    8.01
   1  -4  -6  253.34    7.93
   2   4   6  490.35    9.44
   2  -4  -6  448.50    9.15
  -2   4   6  449.46    7.77
   3  -4  -6  275.93    6.71
  -3   4   6  294.85    6.53
   3   4   6  301.55    7.32
  -4   4   6   34.38    5.65
   4   4   6   42.52    6.07
  -4  -4   6   29.99    9.41
   4  -4  -6   30.33    6.35
  -5   4   6   92.45    6.00
   5  -4  -6   84.78    6.62
   5   4   6  106.27    6.74
   6  -4  -6   28.54    6.42
   6  -4   6   25.70    5.29
  -6   4   6   23.20    3.98
   6   4   6   29.08    6.17
   7  -4  -6   59.03    4.70
  -7   4   6   61.89    4.31
   7  -4   6   66.07    5.52
   7   4   6   70.94    6.88
   8   4   6   34.41    6.50
   8  -4  -6   24.10    5.05
  -8   4   6   20.35    4.67
   8  -4   6   30.22    5.73
   9   4   6   15.16    7.10
   9  -4  -6   12.38    5.24
   9  -4   6   11.80    4.30
  10   4   6   12.13    5.12
  10  -4   6   14.71    6.56
  10  -4  -6   10.70    8.68
  10   4   6    8.42    7.72
  11   4   6    1.90    9.38
  11  -4  -6    4.80    9.51
  11   4   6    2.73    8.04
  11  -4   6    1.65    7.57
   0   5   6    5.55    6.00
   0  -5  -6    2.52    4.09
  -1  -5  -6   40.21    6.38
   1   5   6   35.43    4.65
  -1   5   6   30.36    4.71
   1  -5  -6   34.70    4.80
   2  -5  -6  242.15    7.72
   2   5   6  234.81    6.47
  -2   5   6  255.29    7.53
  -3   5   6   54.37    4.44
   3   5   6   58.32    5.21
   3  -5  -6   54.91    6.20
  -4  -5   6  314.18   14.89
  -4  -5   6  301.89   11.25
   4   5   6  284.97    7.05
  -4   5   6  307.14    6.35
   4  -5   6  295.16    5.78
   4  -5  -6  263.04    6.37
   5   5   6   19.09    6.66
   5  -5   6   17.77    3.60
   5  -5  -6   17.24    5.84
  -5   5   6   15.06    5.34
   6  -5   6  263.95    6.73
   6   5   6  262.84    8.40
   6  -5  -6  229.17    6.37
  -6   5   6  286.82    7.61
   7  -5  -6   22.46    4.78
  -7   5   6   33.12    4.22
   7   5   6   30.61    6.42
   7  -5   6   29.91    4.07
   8   5   6   17.11    6.82
  -8   5   6   30.15    6.28
   8  -5  -6   19.76    5.19
   8  -5   6   27.56    5.73
   9   5   6   -0.95    7.66
   9  -5  -6   10.75    7.34
   9  -5   6   -0.11    5.98
  10  -5   6    5.20    4.67
  10   5   6    2.08    8.59
  10  -5  -6    9.44    8.02
  10   5   6    3.67    7.33
  11  -5  -6    2.00    9.19
  11   5   6    0.68   12.13
  11   5   6    2.17    8.50
  11  -5   6    3.09    8.05
   0  -6   6  452.37    7.42
   0   6   6  479.52    8.88
   0  -6  -6  475.44    7.96
   1  -6   6   61.68    3.98
   1   6   6   78.35    6.44
  -1   6   6   63.22    4.83
  -1  -6  -6   61.46    4.96
  -1  -6   6   63.80    4.21
   1  -6  -6   69.80    6.30
  -2  -6   6  259.67    7.80
   2  -6  -6  231.39    6.57
   2   6   6  250.38    6.51
   2  -6   6  238.27    5.59
  -2   6   6  256.03    6.33
  -3  -6   6   77.32    5.65
  -3   6   6   85.23    4.84
   3  -6  -6   74.79    5.22
   3   6   6   84.31    6.63
   3  -6   6   80.79    5.42
   4  -6   6  118.38    5.71
   4   6   6  105.88    7.40
   4  -6  -6  103.83    6.32
  -4   6   6  108.29    6.36
  -4  -6   6  112.04    7.99
  -4  -6   6  123.73   10.01
   5   6   6   53.97    6.70
   5  -6  -6   43.01    4.49
   5  -6   6   62.80    3.94
  -5   6   6   62.55    4.19
  -6   6   6   29.99    5.83
   6  -6  -6   30.95    6.28
   6  -6   6   35.32    3.95
   6   6   6   37.85    6.51
   7  -6  -6    0.46    4.26
   7   6   6    7.24    4.81
   7  -6   6   -1.33    3.90
  -7   6   6    0.76    5.69
   8   6   6   13.80    7.56
   8  -6  -6   16.49    6.87
   8  -6   6   15.22    5.83
  -8   6   6    6.82    4.35
  -9   6   6    0.60    4.83
   9   6   6    2.43    7.80
   9  -6  -6    5.48    7.62
   9  -6   6    6.22    4.11
  10  -6  -6    4.63    8.40
  10   6   6    3.11    8.55
  10   6   6   12.00    7.74
  10  -6   6    7.08    4.65
  11  -6  -6    6.07    9.45
  11   6   6    0.03   12.48
  11   6   6    0.44   10.83
  11  -6   6   -0.38    7.95
   0  -7  -6   69.61    4.81
   0  -7   6   64.73    3.99
   0   7   6   69.55    6.68
  -1  -7   6  243.13    6.02
   1   7   6  236.22    6.47
   1  -7   6  236.03    5.21
   1  -7  -6  241.84    6.28
  -1   7   6  248.44    7.39
  -1  -7  -6  241.34    6.41
   2   7   6   94.20    6.61
  -2  -7   6   91.76    4.73
   2  -7   6   89.06    5.45
  -2  -7  -6   92.23    6.87
   2  -7  -6   86.23    4.99
  -2   7   6   86.39    4.67
  -3   7   6   63.45    6.32
   3   7   6   58.81    4.80
   3  -7   6   70.48    5.16
   3  -7  -6   46.87    4.87
  -3  -7   6   56.70    5.44
   4  -7   6   15.88    3.56
  -4  -7   6   21.78    6.84
   4  -7  -6   19.04    6.08
   4   7   6   22.04    6.23
  -4   7   6   23.68    4.07
   5   7   6   -0.83    4.30
   5  -7  -6   10.70    5.88
  -5   7   6    5.06    3.97
   5  -7   6    4.37    3.50
  -6   7   6   26.05    4.09
   6   7   6   28.08    6.45
   6  -7  -6   22.12    4.45
   6  -7   6   33.96    5.43
   7   7   6    6.22    6.64
   7  -7   6    7.03    5.54
  -7   7   6    7.46    4.34
   7  -7  -6    3.28    4.40
   8  -7   6    3.51    5.65
   8   7   6    2.76    7.38
  -8   7   6    2.30    4.29
   8  -7  -6    1.73    4.57
   9  -7  -6   13.27    7.63
   9  -7   6    8.27    4.68
   9   7   6    9.36    8.63
  -9   7   6   11.05    7.18
  10   7   6    5.03   10.11
  10   7   6    5.85   11.00
  10  -7   6    8.08    7.26
  10  -7  -6    7.45    8.22
   0   8   6   13.16    6.06
   0  -8   6    5.23    3.30
   0  -8  -6   12.22    6.59
   1  -8  -6   -3.79    6.30
  -1  -8   6    1.38    4.72
   1   8   6    7.45    5.64
   1  -8   6    0.97    3.05
  -1  -8  -6    4.04    4.52
  -1   8   6   -0.68    6.09
  -2  -8   6   16.17    4.98
  -2   8   6   18.38    5.96
   2  -8  -6   18.52    4.42
   2  -8   6   19.81    5.05
   2   8   6   14.30    4.17
  -2  -8  -6   17.92    4.13
   3  -8  -6   67.25    4.97
  -3   8   6   90.31    6.12
   3   8   6   65.07    6.41
  -3  -8   6   66.53    5.59
   3  -8   6   82.11    5.56
  -4  -8   6   18.99    7.11
   4  -8  -6   21.76    4.29
   4   8   6   16.71    6.08
  -4   8   6   21.80    5.77
   4  -8   6   25.14    4.89
   5  -8  -6   80.99    5.20
   5  -8   6   89.94    4.43
   5   8   6   83.19    6.76
  -5   8   6   86.27    4.61
  -6   8   6    2.44    4.12
   6  -8   6    5.10    3.81
   6  -8  -6   -0.30    6.10
   6   8   6    3.49    6.67
   7  -8   6   37.87    5.81
   7  -8  -6   29.48    5.04
  -7   8   6   40.46    4.95
   7   8   6   43.77    7.96
   8  -8  -6    5.08    7.03
   8   8   6    4.09    7.63
   8  -8   6    3.50    6.12
  -8   8   6   10.63    6.54
   9  -8  -6    6.30    5.69
   9   8   6   13.81   10.33
   9  -8   6    2.85    6.96
  -9   8   6    3.87    7.21
  10  -8  -6    4.23    6.11
  10   8   6    1.16   10.34
  10  -8   6    2.24    7.73
  10   8   6    1.32   11.57
   0  -9   6    3.14    4.60
   0  -9  -6    7.51    6.70
   0   9   6    4.26    4.11
   1  -9   6   80.43    4.18
   1  -9  -6   74.59    4.92
   1   9   6   82.70    6.36
  -1  -9   6   85.70    5.52
  -1   9   6   76.53    6.39
  -1  -9  -6   96.74    5.23
   2   9   6   32.21    6.11
  -2   9   6   28.25    5.64
   2  -9   6   35.19    5.38
   2  -9  -6   26.39    6.03
  -2  -9   6   32.30    5.35
  -2  -9  -6   27.94    4.57
  -3  -9   6   26.25    5.48
   3  -9   6   22.10    5.09
  -3   9   6   28.53    4.03
   3  -9  -6   27.80    4.13
   3   9   6   27.93    6.39
   4  -9   6   37.19    5.30
   4  -9  -6   34.70    4.46
   4   9   6   34.50    6.48
  -4   9   6   45.07    4.37
  -4  -9   6   32.94    6.45
  -5   9   6   20.86    6.01
   5  -9  -6   16.13    4.52
   5  -9   6   12.26    3.98
   5   9   6   18.15    6.33
   6  -9   6   18.92    5.55
   6  -9  -6    9.02    6.45
  -6   9   6   14.76    6.27
   6   9   6   11.71    7.23
   7  -9  -6    3.45    4.83
   7   9   6    4.23    7.27
   7  -9   6   13.36    5.94
  -7   9   6   -0.26    4.68
  -8   9   6    0.64    4.74
   8  -9  -6   -6.07    7.12
   8  -9   6    1.26    4.42
   8   9   6    3.79    7.86
  -9   9   6    4.28    7.76
   9  -9   6   10.38    5.08
   9   9   6    1.81    8.58
   9  -9  -6   -0.90    5.91
  10   9   6    1.53   11.77
  10  -9  -6   -1.20    6.02
  10   9   6    1.14   10.87
  10  -9   6    3.52    5.73
   0 -10  -6   57.75    5.04
   0  10   6   56.61    4.48
   0 -10   6   58.24    4.24
   1  10   6   25.76    4.32
   1 -10  -6   25.22    4.49
  -1  10   6   28.68    5.72
  -1 -10   6   28.54    3.90
  -1 -10  -6   38.06    4.82
   1 -10   6   28.10    3.74
   2 -10   6   65.32    4.10
   2 -10  -6   53.99    6.32
  -2 -10  -6   69.88    5.03
  -2  10   6   66.57    4.63
  -2 -10   6   59.02    5.83
   2  10   6   67.39    6.25
  -3 -10   6    7.88    6.02
   3 -10  -6    6.74    4.15
  -3 -10  -6    6.98    4.76
  -3  10   6    7.41    4.22
   3  10   6    7.37    6.19
   3 -10   6    5.35    3.83
   4 -10  -6   15.11    6.28
  -4  10   6    4.36    4.12
  -4 -10   6    5.75    7.19
   4  10   6    7.24    6.25
   4 -10   6    4.44    5.61
  -5  10   6    6.64    6.18
   5 -10  -6   -0.07    6.18
   5  10   6   -0.64    4.79
   5 -10   6    0.31    5.26
   6 -10  -6    7.56    4.43
   6 -10   6   -2.62    4.09
  -6  10   6   -4.12    4.43
   6  10   6   -3.78    6.71
   7 -10  -6   -2.91    4.74
  -7  10   6   -3.97    4.76
   7  10   6    3.37    7.41
   7 -10   6    4.56    5.99
  -8  10   6    3.86    4.97
   8 -10  -6    8.59    5.48
   8 -10   6    9.94    4.58
   8  10   6    6.31    8.43
   9  10   6   -0.49   10.70
   9 -10  -6    4.32    6.08
  -9  10   6    4.11    5.79
   9 -10   6    1.09    7.42
   0  11   6    1.86    3.90
   0 -11   6   -0.12    5.27
   0 -11  -6   -0.98    4.69
  -1 -11  -6   16.37    6.31
   1 -11  -6   15.18    4.56
   1  11   6   16.63    6.10
  -1  11   6    9.78    4.35
  -1 -11   6    9.04    4.03
   1 -11   6   14.88    4.82
   2  11   6    8.09    6.12
  -2 -11   6    0.83    5.22
  -2  11   6   -0.44    4.35
   2 -11   6    3.00    3.65
  -2 -11  -6   15.13    6.12
   2 -11  -6    8.97    4.45
   3  11   6    5.02    5.86
   3 -11  -6    2.76    6.24
   3 -11   6    5.67    3.80
  -3  11   6    9.27    5.90
  -3 -11   6    4.62    5.97
  -3 -11  -6    6.74    4.81
  -4  11   6   27.10    6.26
   4 -11  -6   19.22    4.45
   4  11   6   17.51    4.95
  -4 -11   6   20.77    7.46
   4 -11   6   21.43    3.97
   5 -11  -6    3.14    4.61
  -5  11   6    8.90    6.34
   5  11   6    2.42    6.82
   5 -11   6    0.22    4.27
   6  11   6   22.06    7.24
   6 -11  -6   21.44    6.65
   6 -11   6    8.24    4.34
  -6  11   6    8.96    4.68
   7  11   6    4.21    7.80
   7 -11  -6    3.21    7.36
  -7  11   6    5.11    7.24
   7 -11   6    9.03    6.47
   8  11   6    0.97    8.37
   8 -11  -6    6.67    7.87
  -8  11   6    1.60    5.52
   8 -11   6    7.65    6.70
   9 -11  -6    5.50    8.64
   9 -11   6    5.55    5.60
   9  11   6    3.42   11.82
   0 -12  -6    0.02    4.84
   0 -12   6   -2.38    3.81
   0  12   6    8.88    6.30
   1 -12  -6   11.06    4.84
   1  12   6    8.40    6.05
  -1 -12   6   13.32    5.67
   1 -12   6   11.13    5.50
  -1  12   6   13.20    4.33
  -1 -12  -6   14.84    6.76
   2 -12  -6   11.68    6.30
   2  12   6   11.75    6.09
   2 -12   6   22.76    3.96
  -2  12   6   21.55    4.53
  -2 -12   6   16.91    5.49
  -2 -12  -6   16.15    5.02
  -3 -12   6   10.91    6.44
   3  12   6    4.64    6.04
   3 -12   6    5.64    5.59
   3 -12  -6   13.76    4.82
  -3 -12  -6    0.82    6.74
  -3  12   6    7.04    6.42
  -4  12   6    7.14    4.54
   4  12   6   10.05    4.70
   4 -12  -6    4.54    6.59
  -4 -12   6    9.56    8.90
   4 -12   6    5.63    5.81
   5  12   6    7.72    6.90
   5 -12  -6    7.64    6.75
  -5  12   6    7.69    6.84
   5 -12   6    0.57    4.34
  -5 -12   6    6.49   23.47
   6  12   6    4.07    7.45
   6 -12  -6    5.04    5.22
   6 -12   6    2.86    4.65
  -6  12   6    8.64    7.12
   7 -12  -6    3.75    7.84
   7  12   6    4.45    8.23
   7 -12   6   -1.09    6.91
  -7  12   6    2.79    5.44
   8 -12  -6   -3.46    5.95
   8 -12   6    7.69    7.59
   8  12   6    2.81    8.93
  -8  12   6    2.62    6.24
   0 -13  -6    6.15    6.69
   0 -13   6    2.67    4.00
   0  13   6   -2.21    4.08
  -1 -13   6    8.80    6.19
   1 -13  -6   13.81    4.42
   1 -13   6   11.53    5.95
   1  13   6   16.85    4.72
  -1 -13  -6    9.45    7.01
  -1  13   6   16.89    6.58
   2 -13  -6    3.44    4.93
   2 -13   6   -1.39    4.12
   2  13   6   -0.49    4.63
  -2  13   6   10.35    4.70
  -2 -13   6    7.67    6.15
  -2 -13  -6    6.92    5.01
  -3  13   6    5.79    4.64
   3 -13  -6    3.16    4.80
   3  13   6    4.14    4.98
   3 -13   6    3.82    4.03
  -3 -13   6    5.73    6.83
  -3 -13  -6    3.11    5.37
   4 -13  -6   -1.68    6.97
  -4  13   6    3.74    4.86
   4 -13   6    4.62    4.29
  -4 -13   6    1.41    7.95
   4  13   6    3.92    6.75
   5 -13  -6    2.48    7.32
   5 -13   6    0.08    6.43
   5  13   6    3.04    7.14
  -5  13   6    8.46    7.28
  -5 -13   6    3.21   20.52
  -6  13   6    2.99    7.54
   6 -13  -6    0.60    5.35
   6 -13   6    6.40    4.71
   6  13   6    4.68    7.92
  -7  13   6   -2.49    7.85
   7 -13  -6    1.11    5.48
   7 -13   6    4.98    7.37
   7  13   6    4.38    8.65
   0 -14   6    3.70    4.49
   0 -14  -6    7.68    4.91
   0  14   6   10.09    6.77
   1 -14  -6   -7.15    7.22
   1 -14   6    1.71    6.27
  -1 -14  -6    1.86    7.33
   1  14   6    6.39    5.19
  -1 -14   6    2.31    4.73
  -1  14   6    8.63    6.67
   2 -14  -6    0.54    4.88
   2 -14   6    8.52    6.46
  -2  14   6    5.83    4.81
   2  14   6    5.37    4.75
  -2 -14   6    4.78    6.86
  -2 -14  -6   -2.29    7.23
   3 -14  -6   -7.70    5.26
   3 -14   6   -0.22    6.45
  -3  14   6    4.03    6.87
  -3 -14   6    3.77    7.68
   3  14   6    1.81    6.86
  -3 -14  -6    5.18    5.08
   4 -14  -6   -2.61    7.42
   4 -14   6    1.91    6.39
  -4 -14   6    0.66    8.49
  -4  14   6   -5.63    7.19
   4  14   6    2.35    7.41
   5 -14  -6    5.02    8.00
   5 -14   6   -4.76    6.94
  -5  14   6   -2.48    5.41
   5  14   6    4.36    7.96
  -5 -14   6   -0.13   21.67
   6 -14   6    3.08    5.40
   6 -14  -6   -2.68    5.83
  -6  14   6   -1.93    5.82
   6  14   6   -0.97    8.81
   0 -15  -6    3.12    5.35
   0 -15   6    2.03    5.00
   0  15   6   -3.17    5.21
  -1 -15   6    2.49    6.82
   1 -15  -6    3.27    7.64
  -1  15   6   -2.15    7.17
   1 -15   6    1.64    4.83
   1  15   6   -3.35    6.86
  -1 -15  -6    0.59    5.09
   2 -15   6   -0.51    6.67
   2 -15  -6   -3.72    5.38
  -2  15   6   -0.32    5.08
  -2 -15   6   -0.22    5.42
   2  15   6    3.30    7.33
  -2 -15  -6    1.85    5.57
   3 -15   6   -0.35    5.07
   3 -15  -6    2.28    5.51
  -3  15   6    3.84    5.29
  -3 -15   6    0.89    8.39
   3  15   6    6.59    7.70
  -3 -15  -6    8.79    8.16
   4 -15  -6   -8.47    8.02
   4 -15   6    5.26    7.31
  -4 -15   6   -0.56    9.69
   4  15   6    4.18    7.88
  -4  15   6   -1.26    5.58
  -5 -15   6    0.31   25.03
   5  15   6    1.17    6.06
  -5  15   6   -0.95    6.01
   5 -15   6   -0.24    5.28
   5 -15  -6    3.67    8.58
   0  16   6   -3.71    5.20
   0 -16   6   -0.06    7.51
   0 -16  -6    1.88    5.43
   1 -16  -6   -2.25    5.96
   1  16   6   -4.79    5.66
   1 -16   6   -1.55    7.32
  -1  16   6    6.41    7.95
  -1 -16   6   -4.85    8.21
  -1 -16  -6    2.05    5.41
  -2 -16  -6    5.98    8.48
   2 -16  -6   15.83    7.84
  -2  16   6    1.33    7.28
  -2 -16   6   -5.04    8.51
   2  16   6    6.08    7.93
   2 -16   6    9.35    5.43
   3 -16   6    4.31    7.58
   3  16   6    2.18    8.03
   3 -16  -6    4.70    8.22
  -3 -16   6    1.59    9.26
  -3  16   6   -8.17    5.79
  -3 -16  -6    1.11    8.49
   4 -16   6    4.68    5.15
   4  16   6    2.44    6.13
  -4 -16   6   -6.17   10.60
   4 -16  -6   -4.76    6.14
  -4  16   6    5.98    8.49
   0 -17  -6    1.69    9.07
   0  17   6   -0.29    9.01
   0 -17   6    0.62    8.26
   1 -17  -6   -3.36    6.27
   1 -17   6   -1.18    8.00
   1  17   6    2.57    8.43
  -1 -17   6    2.96    8.61
  -1  17   6    4.67    6.05
  -1 -17  -6   10.93    6.45
   2 -17  -6   -0.60    9.05
  -2 -17  -6    2.18    8.94
  -1   0   7  422.28    9.32
  -2   0   7    4.42    4.43
  -3   0   7  328.14    9.40
  -4   0   7   66.14    5.36
  -5   0   7  827.44   12.43
  -6   0   7    4.20    5.15
   6   0  -7    7.22    6.08
  -7   0   7  147.48    7.22
   9   0   7    8.40    5.94
  10   0   7    0.66    4.90
  11   0   7    2.84    7.54
   0   1   7    7.31    5.78
   1   1   7 1451.42   12.98
  -1   1   7 1372.06   13.05
  -2  -1   7   56.48    6.41
  -2   1   7   42.88    5.05
  -3  -1   7  419.00   11.12
   3  -1  -7  392.40    8.14
  -3   1   7  411.51    8.56
   4  -1  -7  165.14    7.68
  -4  -1   7  165.84    8.77
  -4   1   7  168.06    6.42
  -5  -1   7  144.61    7.49
  -5   1   7  136.60    5.80
   5  -1  -7  146.86    8.01
   6  -1  -7   78.60    7.25
  -6   1   7   76.74    6.17
  -6  -1   7   78.37    6.12
  -7   1   7   -1.00    5.38
  -7  -1   7    3.01    6.44
   7  -1  -7   -2.04    6.67
  -8   1   7   23.61    5.90
   8  -1  -7   25.98    7.01
   9  -1   7    7.62    4.44
   9  -1  -7    8.82    7.86
  10   1   7   -1.74    6.88
  10  -1   7    8.71    4.93
  11  -1   7    4.22    7.85
  11   1   7    2.98    7.91
   0   2   7 1621.00   14.72
  -1   2   7   94.15    5.43
   1   2   7  100.13    7.00
   2  -2  -7  904.73   11.04
  -2   2   7  963.01   12.29
   2   2   7 1063.79   11.38
  -2  -2   7 1016.81   13.05
   3  -2  -7   20.40    6.28
  -3   2   7   18.98    4.66
  -3  -2   7   18.15    5.30
  -4  -2   7   89.02    8.09
  -4   2   7   77.26    6.69
   4  -2  -7   68.00    5.30
  -5   2   7   92.26    5.10
  -5  -2   7   92.77    7.10
   5  -2  -7   90.61    7.11
   6  -2  -7    6.91    6.49
  -6  -2   7    7.36    6.24
  -6   2   7    7.00    5.38
   7  -2  -7   23.78    6.77
  -7   2   7   23.51    5.52
  -8   2   7   25.80    6.11
   8  -2   7   29.88    5.71
   8  -2  -7   28.30    7.12
   9  -2   7    0.94    4.23
   9  -2  -7   13.86    7.81
  10   2   7    7.86    5.72
  10   2   7    8.31    7.05
  10  -2  -7    6.80    8.79
  10  -2   7   13.49    6.75
  11  -2   7    4.05    5.41
  11   2   7    5.60    7.47
  11  -2  -7    2.51   11.77
  11   2   7    4.74    8.43
   0   3   7   26.39    6.72
  -1   3   7    9.40    4.31
   1   3   7   15.37    4.22
   1  -3  -7   10.95    6.51
  -2   3   7   96.44    5.39
   2  -3  -7   94.79    6.86
   2   3   7  103.44    5.13
  -3   3   7   24.50    6.26
   3   3   7   33.36    4.35
  -3  -3   7   33.89    6.72
   3  -3  -7   24.86    4.68
  -4  -3   7  468.15   13.09
   4  -3  -7  457.64    8.37
   4   3   7  482.22    7.70
  -4   3   7  491.50    9.14
  -5   3   7   19.41    5.77
   5  -3  -7   14.31    4.59
  -5  -3   7   22.53    6.86
   5   3   7   28.16    5.90
   6  -3  -7   95.61    5.53
   6   3   7  111.91    6.63
  -6  -3   7  106.72   12.19
  -6   3   7  117.83    5.09
   7  -3  -7   16.49    4.90
  -7   3   7   29.61    5.78
   7  -3   7   18.98    3.81
   7   3   7   18.98    6.15
   8  -3  -7   62.59    5.44
   8  -3   7   75.69    6.17
  -8   3   7   68.93    6.41
   8   3   7   78.87    6.88
   9  -3  -7    5.12    5.19
   9  -3   7    3.10    6.00
   9   3   7    0.16    6.98
  10   3   7    8.77    7.62
  10   3   7    0.98    7.08
  10  -3   7    3.12    6.70
  10  -3  -7    0.63    8.40
  11  -3   7    1.47    5.33
  11  -3  -7    4.13    9.50
  11   3   7    8.08    7.99
  11   3   7   -0.06    9.23
   0  -4  -7  309.23    7.30
   0   4   7  293.89    7.15
   1   4   7   91.34    5.28
   1  -4  -7   92.99    5.16
  -1   4   7   96.04    6.91
   2   4   7  336.82    8.56
  -2   4   7  298.45    6.76
   2  -4  -7  305.77    6.84
   3  -4  -7  342.06    7.37
   3   4   7  363.46    8.56
  -3   4   7  358.55    8.43
  -3  -4   7  370.38    9.01
   4  -4  -7  196.24    7.32
  -4  -4   7  216.80   11.80
  -4   4   7  217.20    7.18
   4   4   7  209.38    7.20
  -5   4   7  147.60    6.82
   5   4   7  131.44    7.14
   5  -4  -7  128.67    7.22
  -5  -4   7  143.04   11.14
   6  -4  -7   34.64    6.36
   6   4   7   31.34    4.39
  -6   4   7   27.48    4.01
   7  -4  -7   46.56    5.18
  -7   4   7   47.36    6.09
   7  -4   7   56.82    5.40
   7   4   7   43.41    4.74
   8  -4  -7    5.39    7.42
  -8   4   7    4.57    5.88
   8  -4   7    7.59    4.12
   8   4   7    1.44    6.93
   9  -4  -7    0.64    7.78
  -9   4   7    3.45    6.64
   9  -4   7    5.62    6.24
   9   4   7    3.89    7.34
  10  -4  -7    3.19    8.63
  10   4   7    3.02    5.46
  10  -4   7    4.11    4.82
  10   4   7    2.23    8.10
  11   4   7    1.63    9.50
  11   4   7    4.00    8.27
  11  -4   7   -5.01    5.46
  11  -4  -7    4.39    6.87
   0   5   7   10.59    4.49
   0  -5  -7    8.82    4.30
   1   5   7  777.87    9.48
  -1   5   7  785.42    9.47
   1  -5  -7  809.43   10.67
   2  -5  -7    8.15    4.39
   2   5   7   11.38    6.19
  -2   5   7   -4.24    6.39
   3  -5  -7  198.31    7.59
  -3   5   7  203.63    7.06
   3   5   7  216.16    7.53
  -4  -5   7   10.92    8.43
   4  -5  -7    8.64    4.64
   4   5   7   14.98    4.36
  -4   5   7   12.18    5.98
   5   5   7   26.70    4.60
   5  -5  -7   26.80    4.41
  -5   5   7   23.63    5.83
   5  -5   7   23.36    3.65
   6   5   7    2.54    4.65
   6  -5  -7    6.33    6.24
   6  -5   7    0.12    5.08
  -6   5   7   -1.29    3.99
   7   5   7   -0.02    6.60
  -7   5   7    2.99    5.81
   7  -5   7    4.19    3.62
   7  -5  -7    4.88    6.36
  -8   5   7    2.58    4.61
   8   5   7    6.15    4.99
   8  -5  -7    0.40    6.85
   8  -5   7    3.67    3.95
   9   5   7    4.56    5.40
   9  -5  -7    4.28    5.14
  -9   5   7    3.89    6.58
   9  -5   7    4.11    4.19
  10  -5  -7    6.38    8.67
  10  -5   7    4.00    7.03
  10   5   7   -2.32    8.84
  11  -5  -7   -3.11    9.81
  11   5   7    6.85   10.19
  11   5   7    2.37   10.75
  11  -5   7    5.22    5.73
   0   6   7   84.15    6.68
   0  -6  -7   68.44    5.17
   1   6   7   17.48    4.35
  -1  -6  -7   16.55    4.70
  -1   6   7   16.37    4.34
   1  -6  -7    6.69    4.29
   2  -6  -7  136.24    7.29
   2   6   7  139.51    5.46
  -2   6   7  133.31    5.48
  -3   6   7   96.00    5.17
   3  -6  -7   86.04    7.05
   3   6   7  104.39    6.52
  -3  -6   7   97.62    6.04
   4  -6  -7   13.22    4.61
   4   6   7   10.54    4.57
  -4   6   7   13.29    4.27
   4  -6   7   11.60    3.52
  -4  -6   7   12.82    5.89
  -4  -6   7   13.92    6.72
   5  -6   7  126.98    5.72
   5  -6  -7   96.83    6.78
  -5   6   7  108.77    4.99
   5   6   7  113.66    7.33
   6   6   7   32.75    6.68
   6  -6  -7   25.50    4.82
   6  -6   7   37.86    5.51
  -6   6   7   35.13    6.01
   7  -6  -7   45.86    5.10
  -7   6   7   61.96    4.67
   7   6   7   65.07    7.16
   7  -6   7   62.63    5.88
  -8   6   7   14.90    4.79
   8   6   7   10.32    7.37
   8  -6  -7   15.45    7.42
   8  -6   7   19.18    4.31
   9  -6  -7    8.13    7.63
   9   6   7    3.67    8.31
   9  -6   7    3.93    6.66
  -9   6   7    9.84    4.93
  10  -6  -7   -0.26    8.50
  10   6   7    2.38   10.77
  10  -6   7    5.05    7.29
   0  -7   7   14.82    3.12
   0   7   7   18.91    4.32
   0  -7  -7   12.83    6.35
   1  -7   7   79.68    4.97
  -1  -7   7   77.75    5.35
   1   7   7   94.52    6.96
  -1   7   7   94.97    6.59
   1  -7  -7   69.08    4.95
  -1  -7  -7   96.89    7.00
   2   7   7  131.24    5.54
   2  -7   7  137.78    4.73
  -2  -7   7  137.59    6.14
  -2   7   7  138.12    6.64
   2  -7  -7  129.38    5.92
  -3   7   7   30.10    4.50
   3  -7  -7   36.00    4.67
   3  -7   7   42.06    5.29
   3   7   7   39.66    4.58
  -3  -7   7   37.29    5.26
   4  -7  -7   74.68    5.09
   4   7   7   91.93    6.96
  -4   7   7   82.38    4.91
   4  -7   7   94.82    5.50
  -4  -7   7   99.22    7.90
   5   7   7   18.59    4.45
   5  -7   7   31.08    4.89
   5  -7  -7   21.75    5.90
  -5   7   7   22.48    4.37
   6  -7  -7   54.90    4.88
   6   7   7   67.28    7.15
   6  -7   7   71.41    4.50
  -6   7   7   74.77    4.65
   7  -7  -7    1.93    4.52
   7   7   7    1.98    7.24
  -7   7   7   -1.20    4.52
   7  -7   7   -2.18    3.91
   8  -7  -7    7.57    7.37
  -8   7   7   11.05    6.73
   8  -7   7   13.34    4.21
   8   7   7    7.68    5.45
   9  -7   7   -1.16    6.67
   9  -7  -7    4.46    5.51
   9   7   7    4.72    7.78
  -9   7   7   -0.97    4.80
  10  -7  -7    1.81    8.70
  10   7   7    0.21    9.37
  10  -7   7   -1.75    5.28
   0  -8   7  338.56    6.33
   0   8   7  353.76    8.48
   0  -8  -7  345.26    7.24
   1  -8   7    6.82    4.52
  -1  -8  -7   11.26    6.18
   1  -8  -7    3.76    6.51
   1   8   7    1.96    4.08
  -1  -8   7    4.25    3.26
  -1   8   7    1.28    4.38
  -2   8   7  251.39    7.59
   2  -8  -7  193.50    5.99
   2  -8   7  248.32    6.77
  -2  -8   7  230.43    6.38
   2   8   7  243.42    7.50
  -2  -8  -7  232.51    7.59
  -3  -8   7   45.91    5.94
   3  -8   7   48.92    3.67
   3  -8  -7   40.23    4.38
  -3   8   7   40.27    5.87
   3   8   7   44.44    4.80
   4  -8   7   55.66    5.18
   4  -8  -7   39.48    5.00
  -4  -8   7   46.90    7.25
   4   8   7   51.42    4.85
  -4   8   7   62.64    6.37
   5  -8  -7   -3.18    4.45
   5   8   7    1.88    6.33
  -5   8   7    6.65    4.29
   5  -8   7    3.47    5.22
   6  -8  -7    1.65    4.56
   6   8   7    0.75    6.66
   6  -8   7    2.41    5.29
  -6   8   7   -1.88    5.72
   7  -8  -7    4.08    6.95
   7  -8   7    2.89    4.11
   7   8   7    4.27    6.99
  -7   8   7    4.14    4.62
   8  -8   7    9.43    4.28
   8  -8  -7    6.54    5.07
  -8   8   7   -0.54    4.72
   8   8   7    2.76    7.62
  -9   8   7    2.03    5.04
   9  -8  -7    8.01    8.43
   9   8   7    0.82    8.40
   9  -8   7   -3.43    4.98
  10  -8  -7    6.36    9.02
  10   8   7    3.05    9.29
  10  -8   7    3.01    7.95
   0  -9  -7    9.37    5.87
   0  -9   7    2.54    3.38
   0   9   7    9.00    4.28
   1  -9  -7   27.20    6.32
  -1  -9   7   25.93    5.01
   1   9   7   22.38    6.01
   1  -9   7   24.24    4.93
  -1   9   7   28.29    4.44
  -1  -9  -7   22.72    4.57
  -2  -9   7   36.83    5.30
  -2  -9  -7   45.34    4.84
  -2   9   7   52.45    4.30
   2  -9   7   46.42    5.49
   2   9   7   40.80    4.57
   2  -9  -7   43.24    4.52
   3  -9  -7   30.42    6.15
  -3   9   7   23.26    5.90
   3  -9   7   17.75    3.55
  -3  -9   7   17.05    5.54
   3   9   7   19.23    5.89
  -4  -9   7   20.77    6.21
   4  -9  -7   21.02    6.50
   4  -9   7   14.63    5.33
  -4   9   7   18.58    4.42
   4   9   7   23.32    4.86
   5  -9  -7    6.62    6.61
   5  -9   7    5.63    3.77
   5   9   7    4.77    4.30
  -5   9   7    3.44    4.62
   6  -9  -7   16.69    5.00
  -6   9   7   11.90    4.84
   6  -9   7   11.93    4.34
   6   9   7   23.62    7.36
   7  -9   7    8.57    4.31
   7  -9  -7    8.64    5.22
   7   9   7    4.83    7.10
  -7   9   7    8.09    6.98
   8  -9  -7    6.64    5.41
  -8   9   7    3.60    5.22
   8   9   7    3.28    8.46
   8  -9   7    7.76    4.61
   9  -9  -7    4.65    6.05
  -9   9   7    3.71    8.30
   9   9   7    6.97    9.18
   9  -9   7    0.95    7.30
   0 -10  -7   10.23    4.45
   0 -10   7    1.21    5.13
   0  10   7   13.37    4.26
   1 -10  -7    5.19    4.43
  -1  10   7    6.68    5.83
   1 -10   7    6.83    5.10
  -1 -10   7    5.05    3.70
   1  10   7    1.90    5.64
  -1 -10  -7    5.91    4.45
  -2 -10  -7   24.05    5.89
   2 -10  -7   16.06    4.69
   2 -10   7   22.81    3.96
  -2  10   7   23.82    4.64
  -2 -10   7   25.57    5.61
   2  10   7   27.65    4.69
   3 -10  -7   64.18    7.00
   3 -10   7   47.57    4.20
  -3 -10   7   53.05    4.89
  -3  10   7   48.53    5.12
   3  10   7   56.73    4.73
   4 -10   7    6.88    5.31
   4 -10  -7   11.42    6.28
  -4  10   7    3.46    5.96
   4  10   7    7.62    6.02
  -4 -10   7    4.42    6.13
   5 -10   7   19.56    4.26
   5 -10  -7   21.61    6.67
   5  10   7   19.47    5.08
  -5  10   7   18.62    4.53
   6 -10  -7    9.51    5.09
  -6  10   7    6.10    6.91
   6  10   7    3.61    4.92
   6 -10   7    9.21    5.95
  -7  10   7    8.54    6.80
   7 -10  -7    5.88    5.29
   7  10   7    9.79    7.70
   7 -10   7   16.98    6.45
   8 -10  -7   -3.80    5.31
   8  10   7   -1.70    8.34
  -8  10   7   -0.02    5.08
   8 -10   7    5.02    6.92
   9 -10  -7    9.66    5.99
  -9  10   7   -3.67    5.83
   9 -10   7    9.15    7.84
   9  10   7    3.97    9.36
   0  11   7   14.33    4.51
   0 -11  -7    5.57    6.68
   0 -11   7   18.00    3.94
  -1 -11  -7   38.90    4.97
   1  11   7   46.39    6.52
  -1  11   7   37.87    4.75
  -1 -11   7   32.28    5.64
   1 -11   7   35.27    5.47
   1 -11  -7   30.81    4.85
   2  11   7   -3.16    6.08
  -2 -11   7    5.26    3.84
  -2  11   7    1.57    6.05
   2 -11  -7    2.15    4.45
  -2 -11  -7    4.23    6.35
   2 -11   7    2.59    5.31
  -3 -11   7   15.98    6.10
   3 -11  -7   13.58    6.41
  -3  11   7   13.64    4.44
   3  11   7   17.09    4.72
   3 -11   7   21.34    3.94
   4 -11  -7   -1.27    4.82
  -4  11   7    0.30    4.41
  -4 -11   7    2.21    6.55
   4  11   7    1.70    4.67
   4 -11   7    0.26    5.54
  -5  11   7    5.00    4.67
   5 -11  -7    5.94    4.90
   5 -11   7    4.96    5.63
   5  11   7    3.59    6.78
   6 -11  -7   12.75    7.29
  -6  11   7   13.62    7.41
   6  11   7    5.22    5.04
   6 -11   7    3.26    6.22
  -7  11   7    5.11    5.18
   7 -11  -7    9.58    7.79
   7  11   7   -1.13    7.89
   7 -11   7    7.57    6.57
   8  11   7    4.82    8.82
   8 -11  -7    1.31    6.01
   8 -11   7    6.08    7.21
  -8  11   7    2.76    5.93
   0  12   7   43.19    4.73
   0 -12   7   45.63    5.76
   0 -12  -7   48.41    6.86
   1 -12  -7   -1.21    4.71
   1  12   7    5.76    6.36
  -1 -12   7    5.45    3.75
  -1  12   7   -1.68    6.30
   1 -12   7   -3.32    5.57
  -1 -12  -7   11.98    4.58
   2 -12  -7    4.93    4.69
   2  12   7   11.58    4.73
  -2 -12   7    5.36    4.49
  -2  12   7   10.94    6.34
   2 -12   7   12.65    5.53
  -2 -12  -7    5.79    4.91
   3  12   7   -1.97    6.44
   3 -12  -7    4.79    4.61
  -3 -12   7    6.61    6.07
   3 -12   7    5.70    3.96
  -3  12   7    0.03    4.59
  -4  12   7   -0.81    6.47
   4  12   7   -0.52    5.21
   4 -12  -7   -9.66    6.71
  -4 -12   7   -2.66    6.71
   4 -12   7    3.14    4.27
   5  12   7   -0.48    5.03
   5 -12  -7    0.12    7.10
  -5  12   7    8.43    7.12
   5 -12   7    4.50    4.33
   6  12   7    2.83    7.63
   6 -12   7   -2.02    4.56
  -6  12   7   -1.22    7.44
   6 -12  -7   -2.86    5.33
   7  12   7    1.70    8.49
   7 -12  -7    2.82    5.77
  -7  12   7    8.86    7.91
   7 -12   7    7.52    7.09
  -8  12   7    4.10    6.64
   8 -12  -7    4.34    8.83
   8  12   7    4.90    9.36
   8 -12   7    1.03    7.77
   0 -13  -7   -2.91    4.64
   0 -13   7   -0.07    4.23
   0  13   7   -1.20    6.21
   1 -13  -7    8.75    7.01
  -1 -13   7    1.24    6.17
   1  13   7    7.20    6.71
   1 -13   7    4.53    4.29
  -1  13   7   -0.78    4.64
  -1 -13  -7    8.74    4.69
   2 -13  -7    3.92    6.83
   2  13   7    1.30    4.62
   2 -13   7    3.46    6.08
  -2  13   7    3.32    6.45
  -2 -13   7    1.23    6.11
  -2 -13  -7   -1.04    4.60
  -3 -13  -7   -1.95    5.13
   3 -13  -7   -1.11    6.89
   3  13   7   -1.97    4.97
   3 -13   7    1.01    4.45
  -3 -13   7    3.51    6.80
  -3  13   7    3.86    6.74
   4 -13  -7    3.58    5.23
   4  13   7   11.71    7.29
  -4 -13   7   10.02    7.99
   4 -13   7   -0.65    6.35
  -4  13   7    2.86    4.97
   5 -13  -7   -2.18    5.32
   5  13   7    1.36    5.21
  -5  13   7    5.29    7.51
   5 -13   7    3.01    4.75
   6 -13  -7   13.81    8.14
   6  13   7    6.73    8.26
   6 -13   7    2.41    4.93
  -6  13   7    8.78    8.00
   7 -13  -7    4.57    8.79
   7 -13   7   -1.78    7.53
   7  13   7    4.27    8.94
  -7  13   7    1.60    8.72
   0 -14   7    0.66    6.15
   0 -14  -7   -1.08    7.12
   0  14   7    6.92    4.82
   1 -14  -7    2.67    5.54
   1 -14   7    5.67    4.61
   1  14   7   10.29    6.97
  -1  14   7   -1.82    4.84
  -1 -14   7    3.62    4.38
  -1 -14  -7    3.36    7.35
   2 -14  -7    0.98    7.22
   2 -14   7    1.19    6.32
  -2 -14   7   -3.12    4.75
   2  14   7    1.22    5.01
  -2  14   7    4.33    7.39
  -2 -14  -7   12.76    7.32
   3 -14  -7    0.82    7.45
  -3  14   7   -2.87    7.28
   3 -14   7    8.36    6.46
   3  14   7   11.47    7.25
  -3 -14   7    4.36    7.03
  -3 -14  -7    4.72    5.47
   4 -14  -7    1.65    5.44
   4 -14   7    1.09    4.99
  -4  14   7    2.69    7.53
  -4 -14   7    3.14    8.71
   4  14   7    5.54    7.76
   5 -14  -7   -3.51    5.62
   5 -14   7    1.66    6.87
   5  14   7   -0.81    5.89
  -5  14   7   -3.16    7.96
   6 -14  -7   -6.74    8.60
   6 -14   7   -0.91    5.31
  -6  14   7   -0.79    5.94
   6  14   7   13.68    8.83
   0 -15  -7   -2.04    5.74
   0 -15   7    4.54    7.02
   0  15   7    6.80    7.15
  -1  15   7   -0.90    7.00
   1 -15  -7    4.65    5.35
   1 -15   7   -0.21    6.87
  -1 -15   7    3.98    5.35
   1  15   7    1.73    5.61
  -1 -15  -7    1.52    5.93
   2 -15  -7    3.69    8.09
   2 -15   7    2.69    5.11
  -2  15   7    7.34    7.82
   2  15   7    3.08    5.63
  -2 -15   7    0.24    7.51
  -2 -15  -7    3.50    7.96
   3 -15  -7    8.71    8.12
   3 -15   7   -0.37    5.22
  -3  15   7   -2.27    5.56
  -3 -15   7    4.16    8.50
   3  15   7   -0.73    8.01
   4 -15  -7    0.24    5.82
   4 -15   7    1.89    7.43
  -4 -15   7    4.42   11.94
  -4  15   7   -1.10    5.63
   4  15   7    2.43    8.30
   5 -15  -7    3.44    6.26
   5 -15   7    2.52    5.44
   5  15   7   -3.98    8.79
  -5  15   7   -0.06    6.34
   0  16   7   -2.85    5.60
   0 -16   7    2.73    5.44
   0 -16  -7   -0.46    5.72
   1  16   7    0.26    8.27
   1 -16  -7    3.20    5.45
  -1  16   7   -0.65    8.03
  -1 -16   7    1.71    5.32
  -1 -16  -7   -0.01    6.18
   1 -16   7    6.98    7.85
   2 -16   7   -9.23    7.88
  -2 -16  -7   -2.09    8.67
   2 -16  -7    6.71    8.36
  -2  16   7    3.47    7.85
  -2 -16   7    8.26    8.59
   2  16   7    8.95    6.06
   3 -16   7    4.66    7.89
   3 -16  -7    1.35    8.69
  -3 -16   7   -1.71    9.28
  -3  16   7    6.46    5.95
   3  16   7    2.86    8.71
   0   0   8  841.12   10.45
  -1   0   8  469.23    7.94
  -2   0   8  234.53    8.30
  -3   0   8  153.58    8.26
  -4   0   8  145.50    8.23
  -5   0   8   47.92    6.57
  -6   0   8   18.18    5.87
  -7   0   8    0.67    5.69
  -8   0   8    2.05    6.09
  10   0   8    7.11    6.95
  11   0   8    4.54    8.02
   0   1   8   18.66    5.77
  -1   1   8  381.06    7.63
   1   1   8  405.82    8.18
  -1  -1   8  371.66    7.28
  -2   1   8  238.31    8.44
  -2  -1   8  219.59    6.88
  -3  -1   8  176.49    8.42
  -3   1   8  184.38    8.07
  -4  -1   8  277.63    8.23
  -4   1   8  284.12    8.86
   5  -1  -8   68.67    6.84
  -5  -1   8   78.16    7.02
  -5   1   8   81.44    6.89
   6  -1  -8  103.72    7.38
  -6   1   8   96.94    6.70
  -6  -1   8  105.60    7.33
  -7   1   8   45.36    6.36
  -7  -1   8   41.94    7.33
   7  -1  -8   38.98    7.40
  -8   1   8   28.31    6.56
   8  -1  -8   24.60    7.20
   9  -1   8    6.74    6.14
  10   1   8    1.44    4.91
  10  -1   8    7.39    7.00
  11  -1   8    0.17    7.91
  11   1   8    0.52    5.74
   0   2   8  119.34    5.44
  -1   2   8   60.17    4.93
   1   2   8   71.67    4.95
   2   2   8  246.94    7.03
  -2   2   8  157.62    7.81
  -2  -2   8  163.42    5.90
  -3  -2   8  290.96    9.46
  -3   2   8  286.45    8.60
   3   2   8  278.26    6.18
   3  -2  -8  269.99    8.29
  -4  -2   8  151.73    8.75
   4  -2  -8  146.82    7.58
  -4   2   8  133.85    5.94
  -5   2   8  102.77    5.28
   5  -2  -8   91.51    7.26
  -5  -2   8   90.65    7.19
  -6   2   8   53.90    6.16
  -6  -2   8   51.47    6.70
   6  -2  -8   56.49    6.71
  -7   2   8   90.96    6.69
  -7  -2   8   82.43    8.96
   7  -2  -8   78.96    7.62
  -8   2   8    2.82    4.15
   8  -2  -8   -0.18    6.54
   9  -2   8   10.68    6.45
  -9   2   8   11.20    6.62
   9  -2  -8    8.69    7.86
  10   2   8    5.10    7.01
  10  -2   8    0.78    4.60
  10   2   8    1.52    5.37
  10  -2  -8    0.10    8.38
  11   2   8   -1.59    7.97
  11  -2   8   -3.97    8.00
  11   2   8    3.36    8.83
   0   3   8  333.24    8.29
   1   3   8  717.70    9.13
  -1   3   8  635.85    8.87
   2  -3  -8  108.02    6.64
  -2   3   8  110.00    6.72
   2   3   8  108.60    5.06
  -3   3   8  203.56    7.61
   3   3   8  198.95    6.98
   3  -3  -8  189.52    7.67
  -3  -3   8  217.43    8.79
  -4   3   8  115.66    6.96
  -4  -3   8  118.24    8.83
   4   3   8  106.01    5.15
   4  -3  -8  119.71    6.79
  -5  -3   8   -0.36    6.42
  -5   3   8   -4.19    5.67
   5   3   8    5.59    5.66
   5  -3  -8    2.47    4.27
  -6   3   8   29.71    5.50
  -6  -3   8   27.94    8.27
   6   3   8   24.81    6.07
   6  -3  -8   23.42    4.43
  -7   3   8    5.17    5.79
   7   3   8    6.35    4.40
   7  -3  -8    3.58    4.51
   8  -3   8    6.35    5.70
  -8   3   8    4.41    6.07
   8   3   8   10.21    6.51
   8  -3  -8    4.82    7.31
  -9   3   8    7.80    6.55
   9   3   8    7.80    7.53
   9  -3   8    8.16    4.77
   9  -3  -8   12.78    7.70
  10  -3   8    4.27    5.36
  10   3   8    3.42    5.41
  10  -3  -8    3.48    8.59
  11  -3   8    2.61    8.13
  11   3   8    1.67    8.53
  11  -3  -8    0.38   10.06
  11   3   8    9.28    9.29
   0   4   8  193.49    7.58
   1   4   8   38.11    6.47
  -1   4   8   36.60    6.28
   1  -4  -8   41.38    6.54
   2   4   8  207.39    6.50
  -2   4   8  199.79    7.55
   2  -4  -8  196.03    5.87
  -3   4   8   75.03    4.97
  -3  -4   8   78.31    5.54
   3  -4  -8   74.40    6.36
   3   4   8   90.17    6.41
  -4  -4   8   77.88    9.57
  -4   4   8   71.39    5.95
   4  -4  -8   59.13    4.83
   4   4   8   64.01    6.11
   5  -4  -8   50.56    6.95
  -5   4   8   70.63    6.55
  -5  -4   8   57.57    9.26
   5   4   8   50.11    4.79
   6  -4  -8   20.87    6.45
  -6   4   8   18.76    6.07
   6   4   8   16.22    6.22
  -7   4   8   47.82    6.41
   7  -4  -8   42.51    7.16
   7  -4   8   42.79    5.82
   7   4   8   52.93    6.85
  -8   4   8    6.42    6.34
   8  -4  -8   11.61    7.60
   8  -4   8   12.23    5.78
   8   4   8    9.26    6.81
  -9   4   8   10.05    6.83
   9   4   8   12.61    5.19
   9  -4   8   10.07    4.62
   9  -4  -8    5.38    5.59
  10  -4  -8   -0.51    8.47
  10  -4   8   10.50    7.27
  10   4   8    0.19    8.36
  11   4   8    3.61    9.66
  11  -4   8   -2.94    8.07
  11   4   8   -2.80    8.71
  11  -4  -8    1.30   10.03
   0   5   8   13.39    6.14
   0  -5  -8   13.05    4.35
   1   5   8   15.18    6.50
  -1   5   8   16.39    4.68
   1  -5  -8   16.75    4.70
   2   5   8   96.19    5.36
  -2   5   8   94.20    5.30
   2  -5  -8   92.77    5.30
   3   5   8   48.32    4.81
   3  -5  -8   45.47    6.77
  -3   5   8   42.55    6.45
  -4  -5   8  199.35    9.33
  -4   5   8  171.96    7.01
   4  -5  -8  164.58    5.71
   4   5   8  197.59    7.48
   5  -5  -8   59.95    6.66
  -5  -5   8   59.83    7.42
  -5   5   8   68.36    6.46
  -5  -5   8   60.65   10.82
   5   5   8   70.23    6.82
   6   5   8   84.20    5.45
   6  -5  -8   81.87    5.55
   6  -5   8   88.68    4.39
  -6   5   8   84.48    5.10
   7   5   8   13.43    4.88
   7  -5  -8   15.74    5.00
  -7   5   8   21.23    6.39
   7  -5   8   16.18    3.88
   8   5   8   14.88    7.08
   8  -5  -8    8.75    7.18
   8  -5   8   12.48    5.93
  -8   5   8    9.43    4.79
   9  -5  -8    4.35    8.05
  -9   5   8   -0.60    5.52
   9  -5   8   -2.58    6.32
   9   5   8    1.78    7.57
  10  -5  -8   -4.54    8.83
  10   5   8    3.26    8.85
  10  -5   8    0.78    5.24
   0   6   8  278.44    8.20
   0  -6  -8  271.09    6.44
   1   6   8  129.49    5.66
  -1   6   8  139.91    7.42
   1  -6  -8  144.54    7.24
   2  -6  -8   97.03    7.18
   2   6   8   91.30    7.00
  -2   6   8  104.01    5.12
   3  -6  -8   73.51    6.70
   3   6   8   74.22    4.78
  -3   6   8   70.00    4.74
   4  -6  -8   46.99    5.03
  -4   6   8   58.74    6.53
   4   6   8   50.15    4.87
  -4  -6   8   53.54    5.58
  -4  -6   8   53.33    9.21
   5  -6  -8   16.90    6.38
   5   6   8   20.27    6.57
  -5   6   8   24.33    4.03
  -5  -6   8   25.01   11.95
   5  -6   8   19.17    3.59
  -5  -6   8   21.72    8.27
   6  -6  -8    3.49    4.87
   6   6   8    8.22    6.44
  -6   6   8    2.17    5.75
   6  -6   8    8.48    3.77
   7  -6  -8    8.93    4.94
   7   6   8    9.31    6.68
  -7   6   8   14.08    6.11
   7  -6   8   11.23    4.03
   8  -6  -8    4.04    7.31
   8   6   8    4.13    7.21
   8  -6   8    9.08    6.17
  -8   6   8    7.49    6.58
   9  -6  -8    6.50    5.80
  -9   6   8    6.56    7.19
   9   6   8   -0.86    7.93
   9  -6   8    5.37    6.86
  10  -6  -8    6.74    9.28
  10  -6   8    7.05    7.40
  10   6   8    0.05    9.07
   0   7   8   30.14    6.28
   0  -7  -8   37.07    4.36
  -1  -7  -8  230.43    6.27
   1   7   8  224.52    7.77
  -1  -7   8  222.82    6.52
  -1   7   8  208.25    6.17
   1  -7  -8  214.82    7.43
   2  -7   8   53.45    5.27
  -2  -7   8   58.95    5.65
   2  -7  -8   65.95    6.61
   2   7   8   58.30    5.07
  -2   7   8   62.54    4.94
  -3   7   8   20.72    6.31
   3  -7  -8   30.47    6.04
   3   7   8   24.58    4.33
  -3  -7   8   28.15    5.32
   3  -7   8   28.88    3.57
   4  -7  -8   12.72    6.12
   4  -7   8   -1.05    3.45
  -4   7   8    1.42    4.11
   4   7   8    1.60    4.67
  -4  -7   8    2.35    5.07
  -4  -7   8    2.38    7.00
   5  -7  -8    7.77    4.27
   5   7   8    4.96    6.51
  -5  -7   8   10.53   11.05
  -5   7   8   17.24    4.48
  -5  -7   8   10.48   13.67
   5  -7   8   10.82    3.74
   6  -7  -8    3.67    6.71
   6   7   8   11.02    5.05
   6  -7   8    7.57    5.29
  -6   7   8    8.48    4.47
   7  -7  -8   16.51    6.71
  -7   7   8    5.10    6.75
   7   7   8    9.44    7.13
   7  -7   8   10.97    5.81
   8  -7  -8   11.61    7.24
  -8   7   8   11.24    4.99
   8   7   8    6.56    7.77
   8  -7   8    9.36    4.37
  -9   7   8    6.85    7.33
   9  -7  -8    5.46    8.24
   9  -7   8    2.74    4.62
   9   7   8    0.79    8.52
  10  -7  -8   -1.74    9.20
  10   7   8    5.49    9.48
  10  -7   8    7.37    5.77
   0   8   8    9.48    6.20
   0  -8   8    4.31    3.25
   0  -8  -8    3.25    4.30
  -1  -8   8    6.65    4.74
   1   8   8   10.42    5.93
  -1  -8  -8    8.36    4.35
  -1   8   8    9.47    5.91
   1  -8  -8    6.51    4.24
   1  -8   8   12.01    4.62
   2  -8  -8   24.65    4.49
   2   8   8   20.70    6.30
  -2   8   8   27.81    4.39
  -2  -8   8   26.72    5.15
   2  -8   8   26.32    5.22
   3  -8  -8   38.45    6.33
   3   8   8   56.59    4.78
  -3  -8   8   46.61    5.93
   3  -8   8   59.81    5.17
  -3   8   8   41.73    4.51
   4  -8  -8   33.53    6.60
   4  -8   8   42.35    4.02
  -4   8   8   38.40    4.82
   4   8   8   40.56    5.05
  -4  -8   8   38.98    7.11
   5  -8   8   40.17    4.10
   5  -8  -8   28.55    6.57
   5   8   8   42.46    5.00
  -5   8   8   39.61    6.84
  -6   8   8   23.02    4.59
   6  -8  -8   16.86    6.70
   6   8   8   30.24    7.14
   6  -8   8   30.22    5.79
   7  -8  -8   13.13    4.93
  -7   8   8   29.48    6.61
   7   8   8   18.14    7.14
   7  -8   8   13.03    4.29
   8  -8  -8    3.93    7.31
   8  -8   8    3.66    6.57
   8   8   8    7.34    5.77
  -8   8   8   10.74    7.38
  -9   8   8    2.67    5.50
   9  -8  -8    6.87    8.44
   9   8   8    2.60    8.87
   9  -8   8    1.14    4.98
  10  -8  -8    6.21    9.72
  10   8   8   -4.10    9.50
  10  -8   8    3.37    8.16
   0  -9  -8    1.42    5.77
   0   9   8    8.81    5.63
   0  -9   8   14.37    5.08
   1  -9   8   18.06    4.84
  -1  -9   8   14.93    5.02
   1   9   8   10.32    5.96
   1  -9  -8   25.25    6.04
  -1   9   8   24.79    6.00
  -1  -9  -8   17.29    6.17
   2  -9   8   41.11    5.26
   2  -9  -8   40.71    6.32
  -2   9   8   55.30    6.38
  -2  -9   8   40.17    5.24
   2   9   8   42.45    6.41
  -2  -9  -8   42.52    4.61
   3  -9  -8   20.50    4.62
  -3   9   8   14.59    4.32
   3   9   8   16.64    6.34
   3  -9   8   20.49    3.93
  -3  -9   8   16.53    5.78
   4  -9  -8   32.47    4.85
  -4  -9   8   37.08    6.30
  -4   9   8   45.32    6.44
   4   9   8   34.27    6.67
   4  -9   8   42.21    5.58
   5  -9  -8   16.57    4.64
   5   9   8   11.64    4.87
   5  -9   8   15.13    3.76
  -5   9   8   10.56    6.44
  -6   9   8    9.41    7.06
   6  -9  -8    0.53    4.60
   6  -9   8   12.24    4.29
   6   9   8   15.33    6.96
   7  -9  -8    4.53    7.34
   7  -9   8   -1.44    4.21
  -7   9   8   -1.95    5.10
   7   9   8    2.64    7.45
   8  -9   8    5.64    6.71
  -8   9   8    0.14    7.94
   8  -9  -8    5.08    5.70
   8   9   8    1.58    8.11
   9  -9  -8   -3.89    6.22
  -9   9   8   -2.00    8.58
   9   9   8    2.48    8.76
   9  -9   8    5.62    7.54
   0 -10   8   80.73    4.57
   0 -10  -8   65.32    5.19
   0  10   8   78.64    5.04
   1 -10  -8   42.46    4.76
  -1 -10   8   39.11    5.76
   1  10   8   32.50    4.46
   1 -10   8   31.85    5.19
  -1  10   8   35.89    4.54
  -1 -10  -8   38.44    6.47
   2 -10  -8   44.77    4.80
  -2  10   8   37.97    4.56
   2 -10   8   41.78    5.44
  -2 -10  -8   31.54    4.63
   2  10   8   39.94    6.15
  -2 -10   8   41.37    5.76
   3 -10  -8    4.85    6.26
  -3  10   8    8.41    4.50
   3 -10   8    0.69    5.29
  -3 -10   8    3.42    5.65
   3  10   8    2.69    6.20
  -4 -10   8    5.05    7.83
   4 -10  -8   10.93    6.06
   4 -10   8   -2.88    5.39
  -4  10   8    9.16    4.35
   4  10   8    4.41    6.26
   5 -10  -8    5.51    6.80
   5 -10   8    5.41    5.90
   5  10   8    6.14    6.66
  -5  10   8    2.17    6.89
   6 -10   8    4.11    4.18
   6 -10  -8    3.29    4.87
  -6  10   8    4.20    6.92
   6  10   8   -0.07    7.26
   7 -10  -8   -0.90    5.40
  -7  10   8    0.86    7.66
   7  10   8    9.14    7.95
   7 -10   8   -2.70    6.44
   8 -10  -8    7.16    8.20
  -8  10   8   11.05    8.18
   8  10   8    1.19    8.66
   8 -10   8    0.82    7.00
   9 -10  -8   -1.75    6.58
   9  10   8   10.65    9.53
  -9  10   8   -1.73    6.54
   9 -10   8   -3.53    8.02
   0  11   8    8.36    4.39
   0 -11   8    6.71    3.67
   0 -11  -8   14.75    6.61
   1 -11  -8    5.67    6.49
   1 -11   8    4.61    5.42
  -1  11   8    6.37    4.31
  -1 -11  -8    0.30    4.92
  -1 -11   8    2.76    4.07
   1  11   8    4.01    4.65
   2 -11  -8    8.27    6.34
   2 -11   8    6.41    5.21
  -2 -11  -8    8.67    4.84
  -2  11   8   -1.39    4.15
  -2 -11   8    3.12    5.53
   2  11   8    5.10    4.37
   3 -11   8    5.27    5.46
  -3 -11   8    8.85    6.19
  -3  11   8    9.90    4.56
   3  11   8   -0.14    6.78
   3 -11  -8    8.68    6.68
   4 -11   8    1.63    4.10
   4 -11  -8    4.23    4.80
   4  11   8    0.32    6.46
  -4  11   8   11.77    4.78
  -4 -11   8    3.31    6.62
   5 -11  -8   10.93    6.93
   5  11   8    3.88    4.94
  -5  11   8    4.02    4.79
   5 -11   8    8.40    4.15
   6 -11  -8    8.09    5.67
  -6  11   8    9.45    7.63
   6  11   8   16.99    8.09
   6 -11   8   13.83    6.45
   7 -11  -8   -3.71    5.67
   7  11   8    6.92    7.99
  -7  11   8   -5.20    5.76
   7 -11   8   -3.75    6.86
   8 -11  -8    2.79    6.23
  -8  11   8    2.98    6.22
   8 -11   8    3.88    7.40
   8  11   8    0.69    9.14
   0  12   8    8.41    6.21
   0 -12  -8   -0.95    4.51
   0 -12   8    4.14    3.91
   1 -12  -8   20.15    6.83
   1  12   8   -0.73    6.38
  -1  12   8    9.72    6.64
  -1 -12   8    2.09    3.98
   1 -12   8   -0.96    4.10
  -1 -12  -8    7.77    6.84
   2  12   8    2.31    6.67
  -2 -12   8   -1.61    5.87
  -2  12   8    2.43    6.49
   2 -12  -8   -0.92    4.64
   2 -12   8    2.56    4.00
  -2 -12  -8    4.11    6.78
   3  12   8   11.18    4.84
  -3 -12   8    8.73    6.35
   3 -12  -8    7.96    6.89
  -3  12   8   11.37    6.67
   3 -12   8    8.84    5.93
   4  12   8    3.43    6.35
   4 -12  -8    2.40    4.91
   4 -12   8    2.67    4.10
  -4 -12   8    3.38    7.21
  -4  12   8   -0.56    7.07
   5  12   8    0.27    7.76
  -5  12   8    3.14    5.06
   5 -12  -8    9.40    4.96
   5 -12   8   13.24    6.48
   6  12   8    3.65    7.67
   6 -12  -8    9.58    7.85
  -6  12   8   -8.81    7.76
   6 -12   8   -1.31    4.80
   7  12   8    3.53    8.65
   7 -12  -8    4.25    8.35
  -7  12   8   10.84    8.28
   7 -12   8    2.07    7.35
   0  13   8   11.90    6.96
   0 -13   8    5.26    5.66
   0 -13  -8   14.54    7.18
   1 -13  -8    3.43    4.97
   1  13   8    3.56    6.98
  -1 -13   8    8.25    6.35
  -1  13   8    8.28    6.71
   1 -13   8   10.60    5.82
  -1 -13  -8   11.06    7.08
   2 -13  -8   -0.67    4.95
  -2 -13   8    2.53    6.60
   2  13   8   -4.71    7.49
   2 -13   8    9.32    4.43
  -2  13   8   -0.74    6.80
  -2 -13  -8    2.67    4.85
   3  13   8    6.37    6.90
  -3 -13   8    4.21    7.05
   3 -13  -8   -3.28    5.16
   3 -13   8    3.98    6.14
  -3  13   8    0.17    7.21
  -4  13   8    2.20    5.11
   4 -13  -8   -0.28    7.18
   4  13   8    5.98    5.07
  -4 -13   8    1.85    8.16
   4 -13   8   -1.61    6.29
   5 -13  -8    5.36    7.83
   5  13   8   -2.21    7.80
  -5  13   8    2.35    7.98
   5 -13   8    1.56    4.55
   6 -13  -8    4.86    5.58
   6  13   8   -0.77    8.27
   6 -13   8    0.57    5.27
  -6  13   8   13.20    8.13
   7 -13  -8    5.71    6.27
  -7  13   8   -3.11    9.11
   7  13   8    4.13    9.16
   7 -13   8    2.60    7.89
   0 -14   8    4.44    6.64
   0  14   8   -4.46    5.24
   0 -14  -8    1.81    7.52
   1 -14  -8   -2.86    7.36
  -1 -14  -8    4.74    7.69
  -1 -14   8    1.90    4.91
   1 -14   8    7.75    6.47
   1  14   8    4.06    5.18
  -1  14   8   -0.93    4.93
   2 -14  -8    1.30    5.31
  -2 -14  -8    4.81    5.32
   2  14   8    5.44    5.21
   2 -14   8    3.65    4.79
  -2  14   8   -2.37    7.09
  -2 -14   8    3.02    4.76
  -3  14   8    1.26    7.59
   3 -14  -8   -4.51    7.85
   3  14   8   -0.30    5.28
   3 -14   8   -3.84    6.84
  -3 -14   8    2.59    7.68
   4 -14  -8    4.33    5.53
  -4  14   8    4.90    7.80
   4  14   8    4.90    8.25
   4 -14   8   -5.05    4.95
  -4 -14   8    2.38    9.13
   5 -14  -8    2.41    5.94
   5  14   8    1.53    5.98
   5 -14   8    4.57    7.15
  -5  14   8   -2.19    5.92
   6 -14  -8    5.52    6.10
  -6  14   8    2.29    9.15
   6 -14   8   -3.60    7.80
   6  14   8    5.25    9.24
   0 -15   8    1.96    5.03
   0  15   8    0.71    7.90
   0 -15  -8   -0.21    8.00
   1 -15   8    6.98    7.11
   1  15   8    5.50    5.91
  -1 -15   8   -3.20    7.40
  -1  15   8   11.70    7.76
  -1 -15  -8   -0.94    5.28
   1 -15  -8   -1.75    5.27
  -2  15   8    4.22    7.72
   2 -15  -8    6.90    8.02
  -2 -15   8    6.72    7.66
   2  15   8    7.87    8.12
   2 -15   8    4.63    5.34
  -2 -15  -8    8.72    7.86
   3 -15  -8   -5.92    8.12
  -3  15   8   -3.30    5.63
   3 -15   8   -2.49    5.20
   3  15   8    6.74    5.58
  -3 -15   8    2.18    8.34
   4 -15  -8    3.17    6.07
   4 -15   8   -0.94    7.78
  -4 -15   8    0.49    9.95
  -4  15   8    4.20    6.05
   4  15   8    6.10    6.05
   0 -16  -8    3.05    6.14
   0  16   8    3.25    5.84
   0 -16   8    4.85    5.49
   1 -16   8    4.55    7.64
  -1  16   8   -0.59    8.51
  -1 -16  -8   -0.25    5.92
  -1 -16   8    8.64    8.05
   1  16   8   -0.75    8.39
   1 -16  -8    5.43    6.15
   2 -16  -8    3.98    8.39
   2 -16   8    0.60    7.79
  -2  16   8   -0.41    7.92
  -2 -16   8    9.35    8.73
  -2 -16  -8    1.21    6.25
   2  16   8   -2.59    9.03
   3 -16  -8    2.16    8.90
  -1   0   9   -0.89    4.16
  -2   0   9  139.59    7.65
  -3   0   9   45.22    5.17
  -4   0   9  181.60    6.86
  -5   0   9   83.97    7.53
  -6   0   9   54.68    6.61
  -7   0   9   12.89    6.20
  -8   0   9   31.52    8.20
  10   0   9    0.35    5.35
  11   0   9    3.77    8.48
   0   1   9  534.42    9.06
  -1   1   9  134.15    5.57
   1   1   9  137.10    5.17
  -1  -1   9  134.14    5.49
  -2  -1   9  285.29    8.05
  -2   1   9  266.67    6.81
  -3  -1   9  144.27    8.04
  -3   1   9  151.16    6.23
  -4  -1   9   70.09    7.85
  -4   1   9   68.53    7.25
  -5  -1   9   88.82    7.77
  -5   1   9   96.56    7.27
  -6  -1   9   25.82    6.35
  -6   1   9   16.23    6.00
  -7  -1   9   18.95    7.25
  -7   1   9   16.66    4.58
  -8   1   9   14.09    6.56
  -8  -1   9   14.75    7.67
  -9   1   9   10.56    6.83
  10   1   9    1.25    7.47
  10  -1   9    2.40    7.43
  11  -1   9    5.56    8.17
  11   1   9    1.14    6.24
  11   1   9   -3.13    8.40
   0   2   9  348.15    8.25
  -1   2   9  410.11    8.69
   1   2   9  391.91    6.96
  -2   2   9  239.24    6.50
   2   2   9  262.35    7.58
  -2  -2   9  266.88    8.16
  -3  -2   9  146.02    8.02
   3   2   9  148.80    6.75
  -3   2   9  134.49    7.10
  -4  -2   9   97.83    8.31
  -4   2   9   86.64    7.54
   4  -2  -9   93.36    7.03
  -5  -2   9   17.91    7.39
   5  -2  -9   19.15    4.51
  -5   2   9   18.26    6.47
  -6  -2   9   11.70    6.13
  -6   2   9   13.99    6.17
   6  -2  -9    7.27    4.62
  -7  -2   9    6.24    7.14
   7  -2  -9    6.51    6.97
  -7   2   9    8.08    6.04
  -8   2   9    9.72    6.21
   8  -2  -9    5.88    7.17
   9   2   9    7.38    4.86
  -9   2   9    3.18    7.16
   9  -2   9   -3.32    6.35
  10  -2   9    1.93    7.17
  10   2   9    8.92    8.15
  11   2   9    5.80    8.71
  11  -2   9    1.18    8.17
  11   2   9    0.89    8.93
   0   3   9   35.43    4.82
   1   3   9   91.02    5.11
  -1   3   9   79.36    4.91
  -2   3   9   22.23    4.56
   2   3   9   28.17    4.48
  -3   3   9  150.11    7.37
   3  -3  -9  145.85    6.95
   3   3   9  137.82    6.98
  -3  -3   9  156.87    8.16
  -4  -3   9   42.25    7.58
   4  -3  -9   31.38    4.63
  -4   3   9   40.33    6.32
   4   3   9   39.84    4.57
  -5   3   9  260.56    8.25
  -5  -3   9  260.68   10.75
   5   3   9  260.05    7.46
   5  -3  -9  249.18    8.23
  -6  -3   9   42.63    7.90
  -6   3   9   37.40    4.92
   6   3   9   46.50    4.62
   6  -3  -9   34.50    6.71
  -7  -3   9   35.19   12.10
   7   3   9   33.20    4.44
  -7   3   9   33.88    6.86
   7  -3  -9   34.24    7.15
  -8   3   9   16.02    6.39
   8  -3   9   19.66    5.96
   8   3   9   11.96    4.72
   8  -3  -9    8.99    7.20
  -9   3   9    1.94    6.67
   9  -3  -9    1.31    8.18
   9   3   9    6.75    7.67
   9  -3   9    3.70    4.49
  10  -3   9    1.87    5.18
  10  -3  -9    0.50    9.10
  10   3   9    1.74    7.96
   0   4   9   88.31    5.21
   1   4   9  210.83    6.33
  -1   4   9  212.72    7.86
   2   4   9  126.95    5.62
  -2   4   9  131.12    5.65
   2  -4  -9  124.72    5.31
  -3   4   9  107.96    7.23
  -3  -4   9  132.31    7.28
   3  -4  -9  112.15    6.85
   3   4   9  120.86    6.72
  -4  -4   9   43.86    7.67
  -4   4   9   45.34    4.62
   4  -4  -9   38.72    4.65
   4   4   9   40.18    4.55
  -5   4   9   59.81    6.87
  -5  -4   9   64.97    9.12
   5   4   9   66.55    6.46
   5  -4  -9   60.77    7.10
  -6   4   9   54.47    6.59
  -6  -4   9   44.94    8.80
   6   4   9   43.28    4.94
   6  -4  -9   46.47    6.89
   7  -4  -9   24.37    7.33
  -7   4   9   18.66    4.88
   7   4   9   25.22    4.69
   8  -4   9    6.42    5.92
  -8   4   9    2.89    6.51
   8  -4  -9    7.31    7.20
   8   4   9   12.51    7.17
   9  -4   9    2.35    4.75
  -9   4   9    5.11    5.49
   9  -4  -9    4.14    8.51
   9   4   9    3.32    7.90
  10  -4  -9   -0.56    9.21
  10  -4   9   -0.66    7.34
  10   4   9    1.08    8.22
   0   5   9  363.57    6.93
   1   5   9  115.48    7.39
  -1   5   9  113.89    7.22
   1  -5  -9  126.37    6.85
   2   5   9  267.01    8.13
  -2   5   9  239.89    6.31
   2  -5  -9  259.66    8.14
  -3   5   9   69.03    7.19
   3   5   9   60.60    6.71
   3  -5  -9   71.50    7.05
  -4  -5   9   11.87    7.14
   4   5   9    8.74    5.92
  -4   5   9   10.29    4.39
   4  -5  -9    6.85    4.36
  -5   5   9   18.06    4.63
  -5  -5   9   18.61    8.38
   5   5   9   10.07    5.94
   5  -5  -9   11.95    6.17
   6   5   9    6.82    4.36
  -6   5   9    5.71    6.39
   6  -5  -9    3.35    4.72
   7   5   9    8.11    5.12
   7  -5   9    1.16    3.86
   7  -5  -9   -0.33    4.50
  -7   5   9   10.31    6.45
   8   5   9   13.29    7.49
  -8   5   9    6.06    7.01
   8  -5   9    6.18    5.97
   8  -5  -9    7.21    7.80
   9   5   9    1.82    7.92
   9  -5   9   -4.40    7.07
  -9   5   9    1.61    7.40
   9  -5  -9    3.90    8.07
  10   5   9    3.65    6.44
  10  -5   9    6.90    5.36
  10  -5  -9   -1.27    9.16
   0   6   9   49.32    4.46
   0  -6  -9   48.56    4.43
   1   6   9   27.14    4.72
  -1   6   9   28.04    4.83
   1  -6  -9   31.97    6.37
   2   6   9   66.58    6.66
  -2   6   9   66.29    4.99
   2  -6  -9   56.26    5.19
   3   6   9   15.25    6.55
  -3   6   9   13.63    4.47
   3  -6  -9   21.08    4.67
  -4   6   9   96.27    5.18
   4   6   9   83.62    6.78
  -4  -6   9   99.69    8.62
   4  -6  -9   95.87    5.24
   5   6   9   17.45    4.36
  -5  -6   9   20.73    7.66
  -5   6   9   16.03    6.19
  -5  -6   9   15.87   10.99
   5  -6   9   13.12    3.88
   5  -6  -9   19.96    6.51
   6   6   9   25.24    5.05
   6  -6   9   32.65    3.94
  -6   6   9   28.78    4.77
   6  -6  -9   26.51    4.96
   7  -6  -9    9.10    6.83
   7   6   9    6.84    5.15
   7  -6   9    4.90    4.20
  -7   6   9    4.61    4.97
   8  -6  -9   15.15    7.42
   8   6   9    6.13    5.53
  -8   6   9   11.09    4.96
   8  -6   9   18.94    4.22
   9   6   9    9.11    7.96
  -9   6   9    3.62    5.46
   9  -6   9    1.14    6.78
   9  -6  -9    5.61    5.94
 -10   6   9    4.00    8.72
  10   6   9   -0.85    9.38
  10  -6   9    4.28    7.72
  10  -6  -9    3.02    6.54
   0   7   9    2.57    4.21
   0  -7  -9   -3.14    4.37
   1   7   9   36.91    4.45
  -1   7   9   33.93    6.08
   1  -7  -9   38.64    6.36
   2  -7  -9   61.79    4.86
   2   7   9   69.62    5.25
  -2   7   9   57.27    4.61
  -3  -7   9   77.80    5.99
   3   7   9   76.80    4.76
  -3   7   9   73.71    6.69
   3  -7   9   73.24    4.02
   3  -7  -9   67.84    5.02
  -4   7   9   30.37    4.56
  -4  -7   9   29.45    7.36
  -4  -7   9   27.10    5.63
   4   7   9   27.58    4.87
   4  -7  -9   25.08    4.69
   4  -7   9   30.76    3.99
   5  -7  -9   35.75    4.82
   5  -7   9   48.04    4.03
   5   7   9   43.07    6.82
  -5  -7   9   47.44   14.38
  -5   7   9   42.49    6.60
  -5  -7   9   45.50    8.86
   6  -7  -9   12.05    4.89
   6   7   9   11.52    5.17
  -6   7   9   17.31    5.02
   6  -7   9   21.70    5.67
  -7   7   9   14.23    5.12
   7  -7  -9   11.48    5.28
   7  -7   9   10.66    6.12
   7   7   9    7.16    7.23
   8  -7  -9   -3.54    5.54
   8   7   9    7.78    7.92
  -8   7   9    8.61    7.51
   8  -7   9    4.12    4.54
   9  -7  -9    3.66    5.74
   9   7   9    0.93    8.41
   9  -7   9    1.44    7.25
  -9   7   9   -0.09    8.12
  10  -7   9    4.87    5.42
  10   7   9    1.95    9.51
 -10   7   9    0.41    9.12
  10  -7  -9   -6.87    9.63
   0  -8   9    1.78    3.32
   0   8   9   -0.11    5.58
   0  -8  -9    3.30    3.99
  -1  -8   9  115.35    5.85
   1   8   9   97.23    4.99
   1  -8   9   97.83    4.42
  -1   8   9  116.26    6.82
  -1  -8  -9  121.13    6.46
   1  -8  -9  108.22    5.26
  -2   8   9   32.00    4.60
   2   8   9   40.10    4.53
   2  -8   9   34.55    5.27
  -2  -8   9   44.97    5.28
   2  -8  -9   42.74    6.24
   3  -8  -9   23.01    4.67
  -3   8   9   20.83    6.28
   3  -8   9   24.23    5.32
   3   8   9   20.13    6.16
  -3  -8   9   24.10    5.69
   4  -8  -9    3.63    4.60
  -4  -8   9    3.90    5.56
  -4   8   9    2.97    6.37
   4   8   9    1.70    6.07
   4  -8   9    0.88    3.65
   5  -8  -9    6.45    6.66
  -5  -8   9    6.78    9.00
  -5  -8   9    6.31   14.76
   5  -8   9    5.31    3.70
   5   8   9    7.89    6.41
  -5   8   9   10.13    4.52
   6  -8  -9    4.14    4.68
   6   8   9    4.77    4.64
  -6   8   9   11.42    6.68
   6  -8   9    2.84    5.72
   7  -8  -9    9.42    5.40
  -7   8   9    1.23    7.56
   7   8   9    6.37    7.35
   7  -8   9    3.11    4.21
   8  -8  -9   -1.61    7.75
   8  -8   9   -2.32    4.64
   8   8   9   -3.02    7.74
  -8   8   9   -4.05    7.46
   9  -8  -9    2.23    6.13
   9  -8   9   -1.70    5.39
   9   8   9    6.49    8.65
  -9   8   9    1.13    8.40
   0  -9  -9   16.86    6.28
   0  -9   9   20.16    3.82
   0   9   9   17.88    4.40
  -1  -9   9   28.60    5.29
   1  -9   9   21.85    3.73
   1   9   9   36.15    6.48
  -1  -9  -9   29.25    4.57
  -1   9   9   36.75    6.33
   1  -9  -9   32.20    6.49
  -2   9   9   11.06    6.28
   2  -9   9   15.98    5.33
   2   9   9    9.42    4.44
  -2  -9   9    7.94    5.07
   2  -9  -9   10.49    6.22
   3  -9  -9   17.51    4.50
   3  -9   9   15.62    3.87
  -3   9   9   13.25    4.43
  -3  -9   9   11.70    5.53
   3   9   9    1.41    6.19
   4  -9   9   -5.77    3.65
   4  -9  -9   -0.28    4.59
  -4   9   9   -3.14    6.41
   4   9   9   -0.82    4.49
  -4  -9   9    6.58    7.08
  -5  -9   9    6.86   17.17
   5   9   9    3.02    6.80
  -5   9   9   -1.16    6.63
   5  -9   9    2.66    4.12
  -5  -9   9    7.24   10.56
   5  -9  -9    8.42    4.34
   6  -9  -9    8.09    7.33
   6   9   9    6.84    5.11
   6  -9   9    2.40    4.20
  -6   9   9   -5.77    7.12
   7  -9  -9   17.25    7.66
  -7   9   9    7.70    5.51
   7  -9   9    4.26    4.59
   7   9   9   10.59    7.99
   8  -9  -9   10.23    6.28
   8  -9   9    4.72    5.11
   8   9   9    6.63    8.11
  -8   9   9    1.22    8.13
   9  -9  -9   -2.06    6.42
   9   9   9   -0.88    9.31
  -9   9   9   -0.20    8.89
   9  -9   9    0.92    5.49
   0 -10  -9    4.35    6.57
   0 -10   9    6.32    5.16
   0  10   9    3.14    4.31
  -1 -10   9    8.25    5.17
   1 -10   9    6.53    5.12
  -1  10   9    6.89    4.53
   1  10   9    7.87    4.54
  -1 -10  -9   10.04    4.43
   1 -10  -9   13.37    4.32
  -2  10   9    8.34    4.54
  -2 -10   9    8.33    4.11
   2 -10   9   12.62    3.91
   2  10   9    8.82    6.68
   2 -10  -9    9.46    4.54
   3 -10  -9   12.37    6.40
  -3  10   9    0.36    4.59
   3 -10   9    3.63    5.44
   3  10   9    6.08    6.15
  -3 -10   9    1.28    5.41
   4 -10  -9   19.65    4.88
  -4 -10   9   17.73    6.24
  -4  10   9   19.93    5.08
   4 -10   9   22.89    5.89
   4  10   9   20.20    6.68
   5 -10  -9    4.20    6.85
  -5 -10   9    7.69   21.92
   5 -10   9    8.76    5.73
  -5 -10   9    6.33   14.68
   5  10   9   10.14    7.21
  -5  10   9    5.28    6.73
   6 -10  -9    7.33    5.43
   6 -10   9    9.47    6.10
   6  10   9   17.75    7.58
  -6  10   9    7.09    7.48
   7 -10  -9    3.03    5.65
   7 -10   9   -1.83    6.95
  -7  10   9   15.66    8.12
   7  10   9    6.27    7.83
   8 -10  -9    6.46    8.36
   8  10   9    6.99    6.04
   8 -10   9    4.06    5.26
  -8  10   9    8.85    6.17
   0  11   9   -0.76    4.51
   0 -11   9    2.16    5.41
   0 -11  -9    3.36    4.63
  -1  11   9    8.40    4.57
   1 -11   9    4.49    3.88
   1 -11  -9    5.03    6.51
  -1 -11  -9    3.58    4.48
  -1 -11   9    7.68    3.70
   1  11   9   11.60    6.34
   2 -11  -9   16.79    6.93
  -2  11   9   21.18    4.89
   2 -11   9   27.63    5.73
  -2 -11   9   13.57    5.29
   2  11   9   18.50    4.80
   3 -11  -9   17.09    4.92
   3 -11   9   17.65    5.84
   3  11   9   18.32    6.74
  -3  11   9   13.56    4.76
  -3 -11   9   13.17    6.53
  -4 -11   9   12.59    6.96
   4 -11  -9   13.09    6.92
   4 -11   9   12.44    4.35
   4  11   9   15.34    6.92
  -4  11   9   13.08    4.96
   5 -11  -9   10.58    7.05
   5 -11   9    6.83    6.28
  -5 -11   9    2.18   27.78
  -5 -11   9    2.45   20.20
   5  11   9    1.03    5.06
  -5  11   9   -2.16    5.23
   6 -11  -9    2.66    5.69
  -6  11   9   -0.41    7.42
   6  11   9   -2.69    5.22
   6 -11   9    3.03    4.57
   7 -11  -9   -2.12    6.12
  -7  11   9    1.49    5.80
   7  11   9   12.78    8.30
   7 -11   9    4.58    7.11
   8 -11  -9    1.93    9.09
  -8  11   9   -1.23    6.79
   8  11   9   -3.68    9.05
   8 -11   9   -2.06    5.46
   0  12   9    2.38    6.86
   0 -12   9    5.53    5.81
   0 -12  -9    2.09    6.93
   1  12   9    6.47    6.57
  -1  12   9    5.28    6.61
  -1 -12   9   13.87    4.23
  -1 -12  -9   14.06    6.83
   1 -12   9   11.37    5.70
   1 -12  -9    7.05    4.88
   2 -12  -9    7.44    6.79
   2  12   9    0.59    6.87
  -2  12   9   12.11    6.61
  -2 -12   9    2.79    6.06
   2 -12   9    3.74    4.41
   3 -12  -9    2.44    7.05
  -3 -12   9    5.43    6.32
  -3  12   9    9.04    4.82
   3  12   9    8.15    4.65
   3 -12   9   -4.00    5.75
   4 -12  -9    5.02    7.42
   4  12   9   -7.95    7.29
  -4  12   9   -3.04    7.10
  -4 -12   9   -2.28    7.44
   4 -12   9   -0.36    4.42
  -5  12   9    0.39    7.50
   5 -12  -9   -5.52    7.63
   5 -12   9    3.29    4.74
   5  12   9   -2.82    5.53
   6 -12  -9    6.19    5.92
  -6  12   9    3.91    7.70
   6 -12   9   -0.58    4.95
   6  12   9    0.88    8.21
   7 -12  -9   -0.95    6.27
   7 -12   9    0.79    5.19
  -7  12   9    1.93    6.43
   7  12   9    2.92    8.73
   0  13   9    1.30    6.91
   0 -13   9    3.07    4.29
   0 -13  -9    3.10    6.93
   1  13   9    1.39    6.79
  -1  13   9    2.46    4.94
  -1 -13   9   -0.45    4.38
   1 -13   9    1.51    4.33
  -1 -13  -9    5.59    7.04
   1 -13  -9    9.75    7.29
   2 -13  -9    1.61    7.34
  -2 -13  -9    5.76    5.08
   2  13   9    5.05    6.98
  -2 -13   9    1.70    6.64
  -2  13   9   -0.90    7.04
   2 -13   9    2.73    4.35
  -3 -13   9    1.30    7.31
   3 -13  -9    8.42    7.52
   3  13   9    1.55    7.11
  -3  13   9   -3.73    7.36
   3 -13   9    6.98    6.43
   4 -13  -9   12.19    5.37
   4  13   9   -0.99    5.06
  -4 -13   9    1.70    9.92
   4 -13   9   -1.76    6.11
  -4  13   9    4.32    5.39
   5 -13  -9   -0.32    5.95
   5  13   9    3.53    5.61
  -5  13   9   -5.81    8.17
   5 -13   9    4.25    6.68
   6 -13  -9    3.61    8.61
   6  13   9    4.00    8.58
  -6  13   9   10.66    8.77
   6 -13   9   -6.25    7.55
   0 -14   9    4.21    6.62
   0  14   9   -1.63    5.12
   0 -14  -9   -1.17    5.40
  -1 -14   9    6.71    6.96
   1  14   9    3.19    5.05
   1 -14   9   -0.69    6.48
  -1  14   9    6.81    5.31
  -1 -14  -9    4.47    7.45
   1 -14  -9    0.60    7.52
  -2 -14   9    3.19    7.05
  -2 -14  -9   -2.65    5.36
   2  14   9    2.94    5.58
   2 -14   9   -2.26    4.49
  -2  14   9    3.50    7.66
   2 -14  -9   -4.08    5.39
   3 -14  -9   -2.39    5.44
   3  14   9   -0.14    5.56
   3 -14   9   -0.52    7.18
  -3 -14   9    6.91    7.64
  -3  14   9    2.76    7.69
   4 -14  -9   -0.77    8.21
  -4  14   9    3.22    8.00
   4  14   9    3.22    8.10
   4 -14   9    2.96    7.33
  -4 -14   9    0.20    9.08
   5 -14  -9    4.06    8.58
   5  14   9    4.21    8.87
  -5  14   9   -4.79    5.95
   5 -14   9   -1.59    5.21
   0 -15   9    3.80    7.60
   0  15   9   -3.78    7.96
   0 -15  -9    0.90    7.93
  -1 -15   9    5.22    7.84
   1 -15   9    5.86    7.36
   1  15   9    2.66    5.82
  -1 -15  -9    1.76    5.74
  -1  15   9    4.59    7.54
   1 -15  -9    7.11    5.28
   2 -15   9    1.08    5.55
   2  15   9   -3.52    8.05
  -2  15   9   -2.78    5.75
  -2 -15   9   -2.03    5.70
   2 -15  -9    4.80    7.74
   3 -15  -9    1.96    5.99
  -3  15   9    5.24    8.56
   3 -15   9    2.09    5.32
   3  15   9    4.91    5.67
  -3 -15   9    1.17    8.58
   4 -15  -9    2.53    8.94
  -4  15   9    0.98    9.08
   4 -15   9   -5.27    5.59
  -4 -15   9   -2.96    9.77
   4  15   9    1.78    6.18
   0 -16   9    3.35    5.94
   0  16   9    1.89    6.32
   0 -16  -9    6.08    6.47
   1 -16   9    5.74    8.05
   1  16   9   -1.08    9.05
  -1 -16  -9   -4.75    9.14
  -1 -16   9    4.24    8.36
   1 -16  -9    4.25    6.19
  -1  16   9    0.30    8.70
   0   0  10   10.60    4.09
  -1   0  10  693.82    8.91
  -2   0  10    2.32    5.93
  -3   0  10  240.99    8.61
  -4   0  10    5.92    6.74
  -5   0  10   11.27    4.93
  -6   0  10   -0.04    4.63
  -7   0  10    2.96    6.10
  -8   0  10    2.29    6.47
  10   0  10   -1.42    5.26
   0   1  10  142.40    7.14
  -1   1  10   21.12    6.23
   1   1  10   23.07    5.96
  -1  -1  10   21.45    5.66
  -2   1  10   49.63    6.35
   2   1  10   45.28    5.95
  -2  -1  10   44.46    6.48
  -3  -1  10  111.47    7.38
  -3   1  10  118.72    7.15
  -4  -1  10   36.55    7.38
  -4   1  10   34.54    5.09
  -5   1  10   69.71    7.21
  -5  -1  10   76.60    7.99
  -6  -1  10   -1.51    6.66
  -6   1  10    1.36    6.17
  -7   1  10   49.27    6.67
  -7  -1  10   45.16    7.04
  -8  -1  10   14.87    8.23
  -8   1  10    9.02    6.73
  -9   1  10    4.72    6.80
  10  -1  10    0.57    7.57
   0   2  10    9.94    4.42
   1   2  10   36.00    4.34
  -1   2  10   30.70    6.33
  -2   2  10   96.35    7.22
   2   2  10  105.95    5.29
  -2  -2  10  109.96    5.48
  -3  -2  10   65.99    7.01
  -3   2  10   66.75    5.04
   3   2  10   79.07    4.77
  -4  -2  10  202.94    8.81
  -4   2  10  201.91    8.16
   4   2  10  205.79    5.85
  -5  -2  10   10.55    7.62
  -5   2  10    2.16    6.71
  -6  -2  10  101.27    9.51
  -6   2  10  112.87    7.43
  -7   2  10    2.36    6.75
  -7  -2  10    0.84    6.41
  -8   2  10   19.24    5.13
   8   2  10   20.30    4.66
   9  -2  10    8.69    6.91
  -9   2  10    3.35    4.89
   9   2  10   -0.58    7.25
  10  -2  10    0.49    5.40
  10   2  10   -0.44    8.18
   0   3  10  492.79    7.99
   1   3  10   31.38    6.09
  -1   3  10   37.69    6.90
   2   3  10  161.49    7.04
  -2   3  10  133.42    5.97
  -2  -3  10  145.55    5.61
  -3   3  10   15.77    4.44
  -3  -3  10   12.56    6.64
   3   3  10   21.37    6.23
  -4  -3  10   78.99    7.68
  -4   3  10   77.61    5.60
   4  -3 -10   85.29    7.18
   4   3  10   74.28    6.69
  -5  -3  10   15.05    8.22
   5   3  10    6.76    4.26
   5  -3 -10   16.23    4.58
  -5   3  10   14.32    4.94
  -6  -3  10    3.80    8.12
  -6   3  10    5.10    6.82
   6   3  10    8.39    6.05
   6  -3 -10    4.04    6.48
   7   3  10   -2.07    6.29
  -7  -3  10    0.91    8.37
  -7   3  10    1.45    6.73
   7  -3 -10   -0.23    7.35
  -8   3  10    1.40    7.08
   8  -3 -10    0.42    7.61
   8   3  10   -1.39    4.97
   9  -3  10    6.79    6.72
  -9   3  10    1.17    7.55
   9   3  10   -0.33    7.66
  10  -3  10   11.29    7.56
  10   3  10    5.10    8.13
   0   4  10   83.83    7.01
   1   4  10  281.22    6.94
  -1   4  10  300.87    8.68
   2   4  10   27.01    4.79
  -2   4  10   26.74    6.25
  -3   4  10   68.23    5.10
   3  -4 -10   57.75    4.92
  -3  -4  10   69.04    7.02
   3   4  10   63.96    4.78
  -4  -4  10   45.90    7.98
  -4   4  10   53.10    5.03
   4  -4 -10   46.37    4.73
   4   4  10   50.68    4.92
  -5   4  10   15.51    6.59
  -5  -4  10    7.22    8.61
   5  -4 -10    8.37    6.53
   5   4  10    4.47    5.60
   6  -4 -10   24.17    6.69
  -6  -4  10   25.03    8.89
  -6   4  10   27.80    6.87
   6   4  10   35.35    6.42
  -7   4  10   10.82    6.85
   7  -4 -10    5.41    6.95
   7   4  10   12.02    6.67
  -8   4  10   16.24    7.24
   8  -4 -10    8.22    7.59
   8  -4  10   12.66    4.53
   8   4  10   15.52    7.13
  -9   4  10    3.43    7.73
   9  -4  10    2.12    4.95
   9  -4 -10    8.45    8.46
   9   4  10    6.70    5.57
  10   4  10    6.99    8.92
 -10   4  10    3.26    8.21
  10  -4 -10    1.35    9.41
  10  -4  10   -3.58    5.34
   0   5  10   62.55    6.85
   1   5  10    7.83    4.56
  -1   5  10    6.64    4.59
   2   5  10    1.75    6.05
  -2   5  10    9.74    6.32
   2  -5 -10    5.35    4.28
   3   5  10  124.56    7.18
  -3   5  10  123.07    7.22
  -3  -5  10  124.47    5.82
   3  -5 -10  109.76    5.28
  -4  -5  10   37.93    7.68
   4   5  10   33.56    6.27
  -4   5  10   36.97    4.93
   4  -5 -10   34.69    4.76
   5   5  10   62.84    4.87
  -5   5  10   54.96    4.96
  -5  -5  10   52.69    9.84
   5  -5 -10   49.08    6.80
   6   5  10    5.31    6.33
  -6  -5  10    1.21    9.30
  -6   5  10    3.71    4.49
  -6  -5  10    0.47    8.31
   6  -5 -10   -3.71    6.63
   7   5  10   47.24    7.24
   7  -5  10   40.52    4.31
  -7   5  10   32.71    7.29
   7  -5 -10   27.10    7.30
   8   5  10    3.21    5.22
  -8   5  10    3.36    4.96
   8  -5  10    4.84    4.61
   8  -5 -10    1.48    7.54
   9   5  10    4.88    8.01
  -9   5  10    3.59    5.72
   9  -5  10   11.82    5.07
   9  -5 -10    4.12    5.88
  10   5  10    2.10    6.62
 -10   5  10   14.17    9.32
  10  -5 -10    5.54    9.68
  10  -5  10    1.89    7.79
   0   6  10    4.42    4.26
   1   6  10  106.18    5.34
  -1   6  10  125.20    6.89
   1  -6 -10  120.21    6.82
   2   6  10   29.86    4.93
  -2   6  10   37.66    6.24
   2  -6 -10   36.95    4.64
   3   6  10   57.59    4.82
  -3   6  10   55.79    5.04
   3  -6 -10   65.93    6.58
   4   6  10   37.37    4.85
   4  -6 -10   49.49    6.46
  -4  -6  10   45.59    7.82
  -4   6  10   45.61    4.44
   5   6  10   20.47    6.48
  -5   6  10   26.56    6.39
  -5  -6  10   23.19    9.78
  -5  -6  10   19.69    5.89
   5  -6 -10   23.98    4.62
   6   6  10    3.43    4.78
  -6   6  10    3.30    5.21
   6  -6  10    8.67    5.64
   6  -6 -10    7.38    7.05
   7   6  10   -0.76    5.32
   7  -6  10   -0.37    5.85
  -7   6  10    2.72    6.94
   7  -6 -10   -6.16    7.10
   8   6  10    1.36    5.20
   8  -6  10    3.27    4.57
  -8   6  10    3.06    7.45
   8  -6 -10    4.66    5.29
  -9   6  10    5.18    5.96
   9   6  10    0.03    8.24
   9  -6  10    2.50    4.86
   9  -6 -10    3.73    8.56
  10   6  10    0.33    9.56
  10  -6  10   -2.41    6.00
  10  -6 -10    9.21   10.00
   0   7  10  135.39    6.68
   1   7  10   11.72    4.29
  -1   7  10    8.21    4.39
   1  -7 -10   14.48    5.80
   2   7  10   71.73    5.15
  -2   7  10   69.47    6.60
   2  -7 -10   69.64    4.98
   3  -7 -10   34.15    6.51
  -3   7  10   19.71    6.57
   3   7  10   21.06    6.40
  -4   7  10    3.19    4.49
   4   7  10    4.02    6.25
  -4  -7  10    9.17    6.62
   4  -7  10    8.76    3.94
  -4  -7  10    8.69    6.80
   4  -7 -10   11.19    6.36
   5   7  10   18.88    6.91
  -5  -7  10   19.52   12.88
  -5   7  10   10.37    4.96
  -5  -7  10   12.56    7.11
   5  -7  10    9.20    5.43
   5  -7 -10   15.17    6.60
   6   7  10    0.70    6.64
  -6   7  10    1.59    5.01
   6  -7  10    2.41    4.16
   6  -7 -10   -3.99    6.96
   7   7  10    7.44    7.45
   7  -7  10    5.38    4.58
  -7   7  10    9.71    5.23
   7  -7 -10    6.64    6.87
   8   7  10   -0.71    7.97
  -8   7  10    9.61    7.87
   8  -7  10    4.86    4.69
   8  -7 -10    2.82    7.75
  -9   7  10    6.64    8.53
   9   7  10    3.52    8.74
   9  -7  10   -9.04    7.41
   9  -7 -10    7.44    8.50
   0   8  10   11.14    4.62
   0  -8 -10   28.21    6.50
   0  -8  10   18.71    3.78
   1  -8 -10    4.83    4.42
   1   8  10    0.14    6.09
  -1   8  10    2.22    4.13
   1  -8  10    5.14    3.63
  -1  -8  10   12.33    5.19
   2   8  10   23.21    4.66
  -2  -8  10   29.68    5.38
   2  -8  10   32.04    5.64
  -2   8  10   20.18    4.61
   2  -8 -10   23.65    6.39
   3  -8  10    1.62    5.35
  -3   8  10   -0.63    4.54
   3   8  10   -7.78    6.11
  -3  -8  10   -0.51    5.37
   3  -8 -10   -0.68    4.53
  -4   8  10   19.79    4.90
   4  -8  10   32.11    5.34
   4   8  10   26.25    4.91
  -4  -8  10   26.52    6.12
  -4  -8  10   28.11    7.45
   4  -8 -10   28.38    4.74
  -5  -8  10    0.38   12.73
   5   8  10    4.94    6.82
  -5   8  10   -2.19    4.47
  -5  -8  10    0.30    7.26
   5  -8  10    2.07    5.59
   5  -8 -10   -1.21    4.47
   6  -8 -10   19.70    7.14
   6  -8  10   25.16    6.22
   6   8  10   26.52    7.20
  -6   8  10   36.53    7.47
   7  -8 -10    5.58    7.45
  -7   8  10   12.88    7.84
   7   8  10   10.96    7.80
   7  -8  10   -0.35    6.35
   8   8  10    5.95    8.21
  -8   8  10   -0.74    8.10
   8  -8  10   -2.01    4.98
   8  -8 -10   -0.20    5.63
   9  -8  10    7.21    7.65
  -9   8  10    9.39    6.56
   9   8  10   -2.21    9.30
   9  -8 -10   -7.89    6.17
   0   9  10   61.18    6.56
   0  -9  10   60.54    5.71
   0  -9 -10   60.12    4.92
  -1  -9  10    4.08    3.78
   1   9  10    2.93    4.64
   1  -9  10    4.95    3.65
  -1   9  10    2.08    4.26
   1  -9 -10    1.29    6.10
  -2  -9  10   26.37    5.63
   2   9  10   32.76    6.21
   2  -9  10   17.16    5.56
   2  -9 -10   19.27    6.40
  -2   9  10   34.28    4.52
  -3   9  10   23.69    4.75
  -3  -9  10   21.57    5.82
   3  -9  10   20.01    3.91
   3   9  10   17.22    6.55
   3  -9 -10   23.86    4.75
  -4   9  10   21.26    6.73
   4  -9  10   19.98    5.64
   4   9  10   19.08    4.89
  -4  -9  10   15.43    7.45
   4  -9 -10   19.38    6.48
   5  -9  10   10.81    4.05
   5  -9 -10    4.50    5.15
  -5  -9  10    7.43    8.68
  -5  -9  10   11.94   16.37
   5   9  10    8.78    5.08
  -5   9  10   13.57    7.00
   6  -9 -10    0.39    7.18
   6   9  10    2.55    7.04
   6  -9  10    7.59    4.45
  -6   9  10   -8.13    7.42
   7  -9 -10    7.27    8.19
  -7   9  10    3.76    5.98
   7   9  10   -0.50    7.75
   7  -9  10    2.98    6.66
   8  -9 -10    1.71    6.00
   8  -9  10    4.44    7.13
   8   9  10    2.31    8.55
  -8   9  10   11.79    6.14
   0 -10  10   -0.54    3.66
   0 -10 -10   -0.64    4.43
   0  10  10    4.48    6.24
  -1 -10 -10   29.52    4.71
  -1 -10  10   25.68    4.12
   1  10  10   27.92    6.55
   1 -10  10   38.52    4.14
   1 -10 -10   27.86    6.72
  -1  10  10   27.72    6.65
  -2  10  10    2.99    4.52
  -2 -10  10    0.59    3.61
   2  10  10    3.40    4.33
   2 -10  10   -3.63    3.64
   2 -10 -10    0.86    6.51
  -3  10  10    2.98    4.64
   3  10  10    3.37    6.29
   3 -10  10   11.19    5.47
   3 -10 -10    2.90    6.86
  -3 -10  10    3.82    5.77
   4 -10 -10    5.83    6.80
  -4  10  10    0.73    6.78
  -4 -10  10    1.40    6.35
   4  10  10    0.42    4.61
   4 -10  10    3.93    5.75
   5 -10 -10   -1.92    7.09
  -5 -10  10    7.09   17.92
   5 -10  10    3.05    4.36
   5  10  10    1.85    6.98
  -5  10  10    9.01    5.15
  -5 -10  10    1.84   10.56
   6 -10 -10    1.06    5.51
   6 -10  10   -0.24    4.39
   6  10  10    3.85    5.31
  -6  10  10    3.05    5.23
   7 -10 -10   -0.70    5.64
   7 -10  10    4.39    4.90
  -7  10  10    4.34    5.79
   7  10  10   15.12    8.22
   8 -10 -10    4.70    9.33
   8 -10  10    3.87    7.39
   8  10  10    3.54    8.58
  -8  10  10    5.12    6.40
   0 -11 -10    0.44    6.62
   0 -11  10    2.47    3.87
   0  11  10    6.31    6.59
  -1  11  10    3.01    4.73
  -1 -11 -10   11.45    6.55
  -1 -11  10    4.68    5.83
   1 -11  10   -0.39    4.00
   1  11  10    4.24    6.58
   1 -11 -10    3.86    4.77
  -2  11  10   14.43    6.64
   2 -11  10   10.09    5.74
   2  11  10    1.71    6.69
  -2 -11  10    2.06    3.97
   2 -11 -10    4.71    4.70
  -3  11  10   14.49    4.87
   3 -11  10    9.17    4.19
  -3 -11  10   10.35    6.38
   3  11  10    6.31    5.11
   3 -11 -10    8.98    4.90
   4 -11 -10    7.78    7.00
  -4 -11  10   -0.69    8.31
   4 -11  10    4.12    5.93
  -4  11  10   -0.47    5.09
   4  11  10    3.89    5.18
   5 -11 -10    4.66    5.34
  -5 -11  10    6.52   23.69
   5 -11  10    5.31    6.40
  -5 -11  10    6.67   14.19
   5  11  10    6.33    7.50
  -5  11  10   -2.39    7.59
  -6  11  10   -0.20    5.70
   6 -11 -10    4.95    8.12
   6 -11  10    0.04    4.73
   6  11  10    0.14    7.73
   7 -11 -10    0.42    8.53
  -7  11  10   11.86    8.90
   7  11  10    7.07    8.35
   7 -11  10    4.54    5.20
   0  12  10    2.71    4.93
   0 -12 -10    2.13    4.93
   0 -12  10    1.78    4.35
   1  12  10    4.13    4.64
   1 -12  10    8.63    6.06
  -1  12  10    0.64    4.78
  -1 -12 -10    6.16    4.75
  -1 -12  10    6.59    6.36
   1 -12 -10    2.97    6.99
   2 -12  10    4.72    4.48
  -2  12  10    2.87    5.16
  -2 -12  10   -2.10    6.33
   2 -12 -10   -1.81    5.33
   2  12  10   -3.75    5.02
   3 -12  10   -0.60    4.44
  -3 -12  10    1.41    6.87
  -3  12  10    1.71    5.09
   3  12  10    8.18    7.13
   3 -12 -10   13.02    4.96
   4 -12 -10    7.09    7.65
   4 -12  10    6.61    6.44
  -4  12  10    2.80    5.34
   4  12  10   14.65    7.17
  -4 -12  10    2.27    7.50
   5 -12 -10    5.26    5.26
  -5  12  10    0.69    7.72
   5  12  10    6.82    7.86
   5 -12  10   -0.28    4.87
   6 -12 -10   -2.85    5.59
  -6  12  10   -1.48    5.89
   6  12  10    5.75    8.48
   6 -12  10    2.93    7.43
   0  13  10   11.08    7.00
   0 -13  10    8.10    4.87
   0 -13 -10   11.29    5.10
   1  13  10    3.88    7.24
  -1  13  10   -8.17    5.15
  -1 -13  10    7.12    6.46
   1 -13  10    3.75    4.40
  -1 -13 -10   11.09    7.31
   1 -13 -10    4.64    7.22
   2  13  10    7.17    5.20
  -2 -13  10    5.89    7.32
  -2  13  10    1.65    5.24
   2 -13 -10   -0.45    5.33
   2 -13  10    4.87    4.85
   3  13  10   -1.87    5.70
  -3 -13  10    1.44    7.37
  -3  13  10    3.91    5.44
   3 -13  10   -0.65    4.82
   3 -13 -10   -2.12    5.32
   4 -13 -10   -0.26    8.06
   4  13  10   -1.64    5.21
  -4 -13  10    1.72    8.16
  -4  13  10    3.13    7.92
   4 -13  10   -0.33    4.90
   5  13  10   -0.13    5.65
  -5  13  10    2.76    6.00
   5 -13 -10   -3.08    8.58
   5 -13  10    2.88    5.02
   6 -13 -10    4.00    6.31
   6  13  10    4.94    9.11
   6 -13  10   -1.51    5.38
   0  14  10    6.76    7.71
   0 -14  10   -2.36    7.26
   0 -14 -10    0.32    5.54
   1  14  10    2.02    7.47
  -1 -14  10    2.26    7.10
  -1  14  10    5.46    7.82
   1 -14  10   -3.69    6.92
  -1 -14 -10    7.35    7.62
   1 -14 -10   -1.29    5.64
  -2 -14  10    0.61    5.13
   2  14  10   -0.35    5.29
   2 -14  10    9.97    5.00
  -2  14  10    6.26    5.52
   2 -14 -10   -1.18    8.05
   3  14  10    1.27    5.62
   3 -14  10   16.48    7.30
  -3  14  10    0.51    5.68
  -3 -14  10   -0.19    8.00
   3 -14 -10    3.18    8.30
   4  14  10    8.30    8.32
   4 -14  10   -1.12    5.45
  -4 -14  10    5.19    9.47
  -4  14  10    9.84    5.90
   4 -14 -10    3.27    5.85
   0 -15  10    2.38    5.31
   0  15  10    8.82    5.76
   0 -15 -10   -2.29    8.52
  -1 -15  10   -1.78    5.44
   1 -15  10   -0.98    7.73
   1  15  10   -3.85    5.54
  -1  15  10    4.82    5.84
  -1 -15 -10    2.80    6.04
   1 -15 -10    5.21    8.23
  -2 -15  10    6.06    8.32
   2  15  10    0.77    6.64
   2 -15  10   -0.31    5.35
  -2  15  10    0.95    5.89
   2 -15 -10   -4.47    6.16
   3 -15  10   -1.30    8.34
  -3 -15  10    1.23    8.97
   3 -15 -10   -2.63    6.18
   1   0  11   19.82    4.55
  -1   0  11   22.13    6.38
  -2   0  11   13.94    4.48
  -3   0  11   18.67    4.93
  -4   0  11  141.93    6.26
  -5   0  11   38.50    7.49
  -6   0  11   72.65    7.98
  -7   0  11    9.67    6.77
  -8   0  11   15.72    7.26
  -9   0  11    0.08    9.25
   0  -1  11  282.36    7.70
   0   1  11  270.58    8.05
  -1   1  11   70.34    5.02
   1   1  11   74.38    5.00
  -1  -1  11   78.87    6.33
  -2  -1  11  252.17    7.90
  -2   1  11  230.17    7.55
   2   1  11  252.84    5.99
  -3  -1  11   40.16    6.92
  -3   1  11   42.53    6.70
  -4  -1  11   16.81    6.90
  -4   1  11   27.59    6.60
  -5  -1  11   51.81    7.79
  -5   1  11   40.52    5.42
  -6   1  11    3.48    5.25
  -6  -1  11    4.87    6.97
  -7   1  11    9.33    7.20
  -7  -1  11   13.35    6.87
  -8   1  11    2.84    7.28
  -8  -1  11   -1.42    8.55
  -9   1  11    3.26    7.60
  10   1  11    1.14    8.49
  10  -1  11    0.67    5.58
   0   2  11   46.39    6.94
  -1  -2  11  264.83    7.14
  -1   2  11  237.05    6.39
   1   2  11  243.34    6.40
  -2   2  11   52.30    5.01
   2   2  11   68.42    6.28
  -2  -2  11   58.47    6.46
  -3  -2  11   63.24    7.03
  -3   2  11   67.17    6.93
   3   2  11   53.67    5.89
  -4  -2  11   26.52    6.95
  -4   2  11   30.40    5.06
   4   2  11   28.39    6.05
  -5  -2  11   12.09    8.07
   5   2  11   12.91    4.50
  -5   2  11   18.26    6.85
  -6   2  11    6.81    7.39
   6   2  11    4.87    6.02
  -6  -2  11    5.81    7.36
  -7   2  11    3.00    7.07
  -7  -2  11    2.51    6.50
   7   2  11    4.75    4.47
  -8   2  11    4.40    7.35
  -8  -2  11    4.82    9.74
   8   2  11    4.48    7.06
  -9   2  11    6.37    7.60
   9   2  11    5.23    5.77
  10  -2  11    5.31    8.16
  10   2  11    5.65    6.08
   0   3  11    6.26    6.38
   1   3  11   55.25    4.95
  -1   3  11   65.57    6.73
  -2   3  11   35.59    6.46
  -2  -3  11   37.00    4.48
   2   3  11   38.92    6.13
  -3   3  11   35.99    4.95
   3   3  11   37.24    6.15
  -3  -3  11   39.55    4.96
  -4  -3  11    3.00    6.79
  -4   3  11   12.93    6.05
   4   3  11   10.07    5.82
  -5  -3  11   61.91    7.00
   5   3  11   67.45    4.79
  -5   3  11   60.84    5.63
  -6   3  11   -0.81    7.26
   6   3  11    8.08    6.65
  -6  -3  11   10.34    9.35
  -7   3  11   16.01    5.13
   7   3  11   33.63    6.52
  -7  -3  11   22.65    8.20
  -8   3  11    1.20    7.46
   8   3  11    9.18    7.09
   9  -3  11   10.20    5.66
   9   3  11    1.52    8.10
  -9   3  11   -0.74    7.85
 -10   3  11    0.41    8.98
  10  -3  11    2.09    5.41
  10   3  11    7.47    9.02
   0   4  11    5.94    4.44
   1   4  11   79.14    5.03
  -1   4  11   86.43    5.11
   2   4  11   27.08    6.11
  -2   4  11   36.76    6.60
   3   4  11   59.91    4.79
  -3   4  11   49.93    4.81
  -3  -4  11   68.35    6.74
  -4  -4  11   51.14    5.81
   4  -4 -11   50.47    4.93
  -4   4  11   66.01    6.40
   4   4  11   69.41    6.49
  -5  -4  11   13.10    8.82
   5  -4 -11   14.40    4.68
   5   4  11    9.10    6.05
  -5   4  11   10.57    6.88
   6  -4 -11   27.40    7.08
  -6   4  11   28.56    5.55
  -6  -4  11   30.79    9.97
   6   4  11   30.49    6.71
  -7   4  11    4.77    4.97
   7  -4 -11    1.05    7.13
   7   4  11   -2.26    6.73
  -8   4  11   12.26    7.30
   8  -4  11    7.32    6.59
   8  -4 -11    7.05    7.38
   8   4  11   -6.52    7.51
   9  -4  11    3.48    5.14
  -9   4  11    7.44    8.27
   9   4  11    8.23    8.46
  10   4  11    1.00    6.85
  10  -4  11   -4.04    8.18
 -10   4  11    5.33    9.25
   0   5  11   74.20    4.69
   1   5  11   20.01    4.46
  -1   5  11   24.99    5.86
   2   5  11  131.02    6.77
  -2   5  11  140.99    7.04
   3   5  11    3.19    4.49
  -3   5  11    1.25    6.37
   3  -5 -11    1.79    4.07
  -3  -5  11    2.95    6.13
  -4  -5  11   21.29    7.84
   4   5  11   22.84    4.51
   4  -5 -11   26.25    4.48
  -4   5  11   25.81    6.60
  -5   5  11    4.31    4.85
   5   5  11    9.35    6.70
  -5  -5  11    2.75    8.93
   5  -5 -11    1.34    4.77
   6   5  11    2.35    4.93
  -6   5  11   -3.52    5.02
   6  -5 -11    6.42    4.51
  -6  -5  11   -1.09    8.84
   7   5  11    2.52    5.06
   7  -5  11   -0.30    4.17
  -7   5  11    2.97    7.88
   7  -5 -11    1.18    7.37
   8   5  11    7.68    7.89
  -8   5  11    3.87    5.63
   8  -5  11   -0.05    6.56
   8  -5 -11    4.58    5.36
   9   5  11    4.20    6.00
   9  -5  11    2.18    7.51
   9  -5 -11   -5.02    8.56
  -9   5  11   -0.67    6.01
   0   6  11    7.69    6.05
   1   6  11   52.97    6.51
  -1   6  11   55.32    4.80
   2   6  11   19.10    6.56
  -2   6  11   19.48    6.20
   2  -6 -11   11.06    4.47
   3   6  11   10.67    4.55
  -3   6  11    8.34    4.62
  -3  -6  11    4.36    6.29
   3  -6 -11   14.85    6.30
   4   6  11   18.53    4.45
   4  -6 -11   16.93    6.28
  -4   6  11   14.91    6.75
  -4  -6  11   23.11    7.76
   5   6  11   14.09    4.72
  -5   6  11   17.39    6.84
  -5  -6  11    7.48   10.11
   5  -6 -11   16.32    6.50
  -6  -6  11   21.14   11.79
   6   6  11   14.30    5.07
  -6   6  11   17.94    5.31
  -6  -6  11   21.82   11.15
   6  -6  11   21.77    4.23
   6  -6 -11   14.46    5.13
   7   6  11    5.16    7.22
   7  -6  11    6.49    4.31
  -7   6  11    7.93    7.87
   7  -6 -11    4.93    5.22
   8   6  11    3.78    5.87
  -8   6  11    7.34    8.38
   8  -6  11    4.41    6.65
   8  -6 -11    1.85    7.96
   9   6  11    7.85    8.96
  -9   6  11    1.63    6.25
   9  -6 -11    6.76    6.07
   9  -6  11    4.45    7.79
   0   7  11   32.99    4.78
   1   7  11   12.14    6.42
  -1   7  11   10.54    4.51
   1  -7 -11    5.20    4.65
   2   7  11   13.87    6.42
  -2   7  11   23.32    6.41
   2  -7 -11   22.74    4.55
   3   7  11   31.66    4.57
  -3   7  11   38.79    4.96
   3  -7 -11   29.69    6.60
  -4   7  11   -1.87    6.69
  -4  -7  11    5.61    5.68
   4   7  11    8.78    4.73
   4  -7 -11    7.72    4.58
  -4  -7  11    7.04    7.28
  -5  -7  11   24.71    6.31
  -5   7  11   23.97    4.93
   5   7  11   28.09    5.09
  -5  -7  11   29.87   12.80
   5  -7  11   25.83    4.28
   5  -7 -11   23.73    7.04
   6   7  11    9.28    7.09
   6  -7  11   17.64    5.93
  -6   7  11    3.15    5.22
   6  -7 -11    2.35    4.76
   7   7  11   16.45    7.68
   7  -7  11   18.76    6.56
  -7   7  11   18.91    7.92
   7  -7 -11   19.32    5.43
  -8   7  11    1.07    8.79
   8   7  11   -0.07    8.01
   8  -7 -11   -4.14    8.01
   8  -7  11    8.36    5.00
   9   7  11    4.93    6.57
   9  -7  11    5.71    5.33
   9  -7 -11   -0.32    6.49
  -9   7  11   13.76    9.53
   0   8  11    9.06    4.52
   1   8  11   29.73    4.72
   1  -8 -11   45.45    6.69
  -1   8  11   39.66    4.85
  -2  -8  11   10.43    5.49
   2  -8  11   15.45    4.12
   2   8  11   16.93    4.87
  -2   8  11    3.65    4.40
   2  -8 -11   21.26    6.28
  -3  -8  11   24.47    5.72
   3   8  11   29.54    4.81
   3  -8  11   27.51    4.10
   3  -8 -11   19.37    4.69
  -3   8  11   25.98    6.61
  -4  -8  11    8.83    5.71
  -4   8  11    6.25    6.58
   4   8  11   11.43    4.89
   4  -8  11    6.42    4.07
  -4  -8  11    4.22    7.59
   4  -8 -11    3.97    6.30
  -5  -8  11    6.31    7.67
  -5  -8  11    3.51   12.84
   5   8  11    9.33    4.72
  -5   8  11    6.35    7.44
   5  -8  11    8.83    4.03
   5  -8 -11    3.59    5.00
   6   8  11    1.39    7.13
   6  -8  11    0.29    6.47
  -6   8  11   -3.45    5.62
   6  -8 -11   10.78    7.40
   7   8  11    2.79    5.61
  -7   8  11    1.68    5.86
   7  -8 -11   10.94    7.53
   7  -8  11   -0.09    4.72
  -8   8  11    2.58    6.34
   8   8  11   -5.14    6.40
   8  -8  11    1.58    4.99
   8  -8 -11   -3.14    5.96
   0  -9  11   20.41    5.45
   0   9  11   20.86    4.46
   1  -9  11    2.49    5.24
  -1   9  11   -1.38    6.09
   1   9  11    5.60    4.41
  -1  -9  11    0.43    3.68
   1  -9 -11    3.10    4.36
   2  -9  11    9.19    5.56
  -2  -9  11   13.55    5.62
   2   9  11   10.77    6.36
   2  -9 -11    8.19    4.83
  -2   9  11   12.64    6.46
  -3   9  11    0.94    6.93
   3   9  11    4.77    6.48
  -3  -9  11    5.86    5.93
   3  -9 -11    5.05    4.89
   3  -9  11    5.15    5.72
  -4   9  11    8.59    4.88
  -4  -9  11    8.77    7.54
   4   9  11   10.16    4.95
   4  -9  11   12.43    4.21
  -4  -9  11   11.43    7.90
   4  -9 -11   11.38    5.03
   5  -9  11    3.43    4.18
  -5  -9  11    6.18   14.44
  -5   9  11    6.65    5.15
  -5  -9  11    3.83    8.38
   5   9  11    2.62    6.96
   5  -9 -11    2.94    5.32
   6   9  11   -0.95    5.30
  -6   9  11    5.60    5.76
   6  -9  11    5.83    4.56
   6  -9 -11   16.64    7.53
  -7   9  11    2.61    8.62
   7   9  11    3.66    8.05
   7  -9  11    7.88    4.93
   7  -9 -11   14.75    8.40
   8  -9  11    4.63    5.37
  -8   9  11   -1.63    7.10
   8   9  11   -0.33    8.81
   8  -9 -11   -9.38    6.54
   0 -10  11   -2.01    3.97
   0 -10 -11    6.69    6.71
   0  10  11   -2.86    4.70
   1 -10  11   -3.27    5.57
   1  10  11   -5.17    6.96
   1 -10 -11    3.88    4.63
  -1 -10  11   -2.37    5.66
  -1  10  11    2.97    6.72
  -2  10  11   12.39    4.67
   2 -10  11   11.43    5.66
  -2 -10  11    8.91    5.78
   2  10  11    0.98    4.66
   2 -10 -11    4.18    6.64
   3 -10  11    5.46    4.05
  -3 -10  11    7.73    6.34
  -3  10  11    2.89    4.95
   3  10  11    0.70    6.81
   3 -10 -11    2.58    4.79
   4 -10 -11    6.42    7.06
  -4  10  11    3.53    5.13
   4  10  11    1.48    4.85
  -4 -10  11    3.82    6.50
   4 -10  11   -0.25    4.13
  -5 -10  11    2.98    9.22
  -5 -10  11    7.81   17.82
  -5  10  11    0.83    7.82
   5  10  11    8.90    7.38
   5 -10  11    9.49    6.31
   5 -10 -11   14.09    7.56
   6 -10  11   13.04    7.20
   6  10  11    6.85    5.76
  -6  10  11   16.35    6.16
   6 -10 -11    7.04    5.26
  -7  10  11    0.51    9.42
   7 -10  11   -4.25    7.18
   7  10  11    2.21    8.51
   7 -10 -11   -1.47    6.25
   0 -11  11    2.90    6.01
   0 -11 -11    9.48    6.85
   0  11  11    4.34    4.72
  -1  11  11    9.45    4.60
  -1 -11  11    7.44    6.13
   1 -11  11    3.15    4.04
   1 -11 -11    6.41    6.65
   1  11  11    4.41    6.52
  -2 -11  11    6.70    6.08
  -2  11  11    7.66    4.90
   2 -11  11    8.04    4.35
   2  11  11    9.83    7.17
   2 -11 -11   -2.05    6.76
  -3  11  11    6.25    5.10
   3 -11  11    2.63    4.41
   3  11  11    6.50    5.17
  -3 -11  11    1.77    6.51
   3 -11 -11    9.78    7.20
  -4 -11  11    3.90    7.00
   4 -11  11    0.39    4.30
  -4  11  11    4.39    7.52
   4  11  11    8.04    7.32
   4 -11 -11   -4.70    5.25
  -5 -11  11   -2.07   21.52
   5 -11  11   -4.32    4.69
  -5  11  11    5.45    5.87
   5  11  11   -2.78    5.22
  -5 -11  11    1.38   11.99
   5 -11 -11    4.49    5.44
   6 -11  11   -0.39    5.28
   6  11  11    2.56    8.09
  -6  11  11    2.82    8.68
   6 -11 -11    7.90    8.37
   7 -11  11    2.12    5.55
  -7  11  11    3.44    6.56
   7  11  11    4.04    6.26
   7 -11 -11    0.57    9.07
   0  12  11    4.09    7.31
   0 -12  11   -2.49    4.32
   0 -12 -11    1.60    5.08
   1 -12  11   -1.30    4.48
  -1  12  11    0.28    7.16
   1 -12 -11    7.06    5.18
  -1 -12  11    7.76    6.34
   1  12  11    6.79    6.62
   2 -12  11   -1.31    6.23
  -2  12  11    3.30    7.07
  -2 -12  11    5.03    6.77
   2 -12 -11    0.64    7.23
   2  12  11   15.88    6.86
   3 -12  11    9.52    6.70
  -3  12  11    1.43    5.19
  -3 -12  11    1.18    7.02
   3  12  11    2.48    5.43
   3 -12 -11    9.73    7.37
  -4 -12  11    3.70    9.57
   4 -12  11    1.22    4.78
  -4  12  11    2.17    8.10
   4  12  11    9.98    7.73
   4 -12 -11    6.35    5.67
   5 -12  11    0.74    5.04
  -5  12  11    3.01    8.29
  -5 -12  11    1.20   32.76
  -5 -12  11    2.50   22.72
   5  12  11    6.49    5.53
   5 -12 -11    6.58    5.78
  -6  12  11    3.46    9.23
   6  12  11    2.82    8.52
   6 -12 -11    2.70    8.71
   6 -12  11   -0.57    5.16
   0 -13 -11    5.63    5.50
   0  13  11   -1.87    7.20
   0 -13  11    5.56    4.85
   1  13  11    8.84    7.63
  -1  13  11    5.89    5.14
  -1 -13  11   -1.26    6.97
   1 -13 -11   -5.33    5.43
   1 -13  11    2.78    6.96
   2  13  11    8.70    7.73
  -2  13  11    8.12    7.64
  -2 -13  11    3.75    7.06
   2 -13 -11   -0.78    7.77
   2 -13  11    1.12    6.86
   3  13  11    0.11    7.75
  -3 -13  11    4.57    7.71
  -3  13  11    2.07    7.93
   3 -13 -11    3.60    7.80
   3 -13  11    5.49    6.95
  -4  13  11    4.76    5.73
  -4 -13  11    6.94    8.86
   4 -13  11   -2.31    7.32
   4 -13 -11    7.85    6.04
   4  13  11    2.13    5.65
   5 -13  11    0.77    7.43
  -5  13  11    2.85    6.48
   5 -13 -11    2.43    6.07
   5  13  11    7.98    8.89
   0 -14 -11   -2.37    5.46
   0  14  11    3.35    5.39
   0 -14  11   -5.12    7.18
   1  14  11    1.66    5.67
  -1  14  11    0.79    5.55
  -1 -14  11    1.57    7.68
   1 -14  11    2.26    7.35
   1 -14 -11    0.50    5.55
   2  14  11   -0.30    8.33
  -2 -14  11    3.60    7.77
  -2  14  11   -3.83    8.15
   2 -14  11    1.91    7.52
   2 -14 -11    9.58    8.24
  -3 -14  11    2.91    8.32
   3  14  11    9.51    8.64
   3 -14  11    2.20    5.30
  -3  14  11    2.84    8.43
   3 -14 -11    2.73    8.47
   0 -15  11    3.86    5.50
   0  15  11    8.08    8.54
   0 -15 -11    7.60    8.45
  -1 -15  11   -0.21    8.26
   1  15  11    1.74    5.97
   1 -15  11    2.63    5.60
   1 -15 -11    6.60    8.32
   0   0  12  318.39    6.88
   1   0  12   15.25    4.15
  -1   0  12   19.64    6.14
  -2   0  12   19.11    4.59
  -3   0  12   39.58    5.06
  -4   0  12   23.58    7.05
  -5   0  12    5.01    5.11
  -6   0  12    2.36    8.02
  -7   0  12    1.80    7.64
  -8   0  12   -0.54    7.21
  -9   0  12    0.99    8.17
   0  -1  12  106.80    5.40
   0   1  12  107.79    5.20
  -1   1  12   52.68    5.11
   1   1  12   53.28    6.21
  -1  -1  12   42.43    4.76
  -2  -1  12  104.94    7.00
  -2   1  12   90.32    5.30
   2   1  12  104.17    4.90
  -3  -1  12   57.49    7.29
  -3   1  12   51.06    5.05
   3   1  12   67.33    6.07
  -4  -1  12   61.73    7.24
  -4   1  12   50.26    5.55
  -5  -1  12   25.87    8.04
  -5   1  12   20.75    7.65
  -6  -1  12   19.70    8.66
  -6   1  12   13.87    5.95
  -7  -1  12    5.12    7.55
  -7   1  12    5.06    8.00
  -8  -1  12    4.75    9.24
  -8   1  12    8.66    7.97
  -9   1  12    4.62    8.57
   9   1  12    4.38    8.04
  10  -1  12    4.57    5.91
   0   2  12   79.39    6.49
  -1   2  12   14.56    6.68
  -1  -2  12   18.92    4.23
   1   2  12   24.66    4.44
  -2   2  12   12.53    4.35
   2   2  12   15.86    5.65
  -2  -2  12   20.88    6.29
  -3  -2  12   58.39    7.03
  -3   2  12   51.00    5.10
   3   2  12   53.78    4.66
  -4  -2  12   27.95    7.38
  -4   2  12   25.76    5.38
   4   2  12   23.24    4.44
  -5  -2  12   22.57    7.98
  -5   2  12   26.77    5.71
   5   2  12   28.93    4.42
  -6   2  12   23.47    8.02
   6   2  12   19.84    6.37
  -6  -2  12   20.19    9.06
  -7   2  12    6.73    5.91
  -7  -2  12   10.72    7.70
   7   2  12    8.69    6.68
  -8  -2  12    6.17    9.15
   8   2  12    8.60    5.18
  -8   2  12    7.81    6.03
  -9   2  12   -1.17    8.55
   9   2  12    3.01    7.98
   0   3  12  105.66    5.29
   1   3  12  113.89    5.21
  -1   3  12  109.34    5.51
  -2   3  12   69.30    6.73
  -2  -3  12   64.52    6.64
   2   3  12   58.03    6.61
  -3  -3  12   51.99    6.77
  -3   3  12   47.42    6.13
   3   3  12   50.15    4.72
  -4  -3  12   25.80    7.12
  -4   3  12   18.19    6.67
   4   3  12   17.07    4.63
  -5  -3  12   15.26    8.18
  -5   3  12   11.31    6.93
   5   3  12   10.16    6.40
  -6   3  12    0.83    7.45
  -6  -3  12    1.22    8.52
   6   3  12   -1.91    4.63
  -7   3  12    3.79    6.16
  -7  -3  12    1.58    7.50
   7   3  12   -2.99    5.28
   8   3  12    4.38    7.34
  -8   3  12    2.04    5.72
   9  -3  12    3.72    5.43
  -9   3  12    0.72    8.86
   9   3  12    4.45    5.62
   0   4  12   43.39    6.62
   1   4  12   46.58    6.31
  -1   4  12   48.75    4.87
   2   4  12   12.46    4.54
  -2   4  12   18.35    4.56
  -2  -4  12   12.59    6.25
   3   4  12   52.85    6.64
  -3   4  12   43.44    4.68
  -3  -4  12   54.39    6.97
  -4  -4  12   11.17    7.26
  -4   4  12   19.02    6.65
   4   4  12   12.53    6.30
  -5  -4  12   10.62    8.37
  -5   4  12   10.73    7.10
   5   4  12   13.88    6.85
  -6   4  12   24.51    7.71
  -6  -4  12   12.28    8.93
   6   4  12    7.24    4.85
  -7  -4  12    4.97   10.39
  -7   4  12    7.98    7.89
   7   4  12    8.80    4.93
  -8   4  12    7.85    8.47
   8   4  12   -2.12    7.87
   9  -4  12   -2.03    7.38
  -9   4  12   -0.92    9.17
   9   4  12    9.21    8.61
   0   5  12    2.09    4.20
   1   5  12    8.84    4.42
  -1   5  12    7.46    4.34
   2   5  12   11.62    4.62
  -2   5  12   13.42    4.74
   3   5  12   24.71    6.56
  -3   5  12   15.83    6.80
  -3  -5  12   27.54    6.66
  -4  -5  12   16.02    7.49
   4   5  12   29.86    6.51
  -4   5  12   18.21    6.87
  -5   5  12   15.14    5.31
   5   5  12   21.30    6.89
   5  -5 -12   14.48    5.09
  -5  -5  12   21.66   11.29
   6   5  12   19.25    7.15
  -6   5  12   23.17    7.87
   6  -5 -12   17.92    6.66
  -6  -5  12   18.08   10.97
   7   5  12    6.65    7.60
  -7   5  12   11.74    8.27
   7  -5 -12    7.11    7.40
  -8   5  12    2.23    8.84
   8   5  12    0.96    8.07
   8  -5  12    3.88    6.83
   9   5  12   -1.54    9.26
   9  -5  12    3.41    7.78
  -9   5  12    3.99    9.80
   0   6  12   54.20    4.95
   1   6  12   22.75    6.66
  -1   6  12   26.22    4.60
   2   6  12   33.09    6.76
  -2   6  12   34.71    5.23
   3   6  12   19.41    4.88
  -3   6  12   18.07    4.67
  -3  -6  12   24.03    6.75
  -4  -6  12   13.65    8.06
   4   6  12    4.15    6.51
   4  -6 -12    9.82    4.62
  -4   6  12   18.72    6.49
  -5   6  12    2.78    7.46
   5   6  12    1.33    4.57
  -5  -6  12    5.73    9.79
   5  -6 -12    8.58    6.98
   6   6  12    8.44    7.12
  -6   6  12   12.32    8.28
  -6  -6  12    2.41    8.17
   6  -6 -12    5.89    5.15
  -6  -6  12    3.79   10.71
   7   6  12    2.06    7.45
  -7   6  12   14.04    8.30
   7  -6 -12    2.25    5.35
   7  -6  12    5.16    4.41
  -8   6  12   -1.60    6.53
   8   6  12    1.55    8.07
   8  -6 -12    9.47    8.41
   8  -6  12   -5.19    7.12
   9  -6  12   -2.09    7.95
   9   6  12   -1.69    9.10
  -9   6  12    2.86   10.02
   9  -6 -12    3.91    9.32
   0   7  12   26.09    6.57
   1   7  12   18.92    4.39
  -1   7  12   17.12    4.66
   2   7  12   18.37    4.73
  -2   7  12   19.27    6.36
   3   7  12   10.94    4.56
  -3  -7  12   12.52    4.99
   3  -7 -12    8.44    6.37
  -3   7  12   11.47    4.64
  -4   7  12   12.81    7.08
   4   7  12    6.87    4.92
   4  -7 -12    6.14    4.39
  -4  -7  12   10.26    7.63
  -5   7  12    1.66    4.97
   5   7  12    6.01    5.15
  -5  -7  12    5.30    9.90
   5  -7  12   -0.73    4.31
  -5  -7  12    2.68    5.97
   5  -7 -12   -0.77    7.31
  -6  -7  12    3.32   15.08
   6   7  12    9.11    7.48
   6  -7 -12    2.10    5.13
  -6   7  12    6.60    7.90
  -6  -7  12    1.68   14.49
   6  -7  12   -1.72    6.32
   7   7  12    3.69    7.89
  -7   7  12    4.41    6.18
   7  -7 -12    2.79    5.76
   7  -7  12    6.67    6.69
  -8   7  12    1.14    9.63
   8   7  12    3.21    8.54
   8  -7  12    5.38    7.27
   8  -7 -12    8.14    8.41
   0   8  12    1.59    6.05
   1   8  12    0.08    4.29
  -1   8  12   -0.80    4.34
   2   8  12   -2.27    6.46
  -2   8  12    3.79    4.52
   2  -8 -12    3.50    4.58
   3  -8  12   13.55    4.30
  -3  -8  12   12.91    5.75
   3   8  12   13.54    6.82
   3  -8 -12   10.06    4.83
  -3   8  12   13.67    6.82
  -4   8  12    7.23    4.95
   4   8  12    0.76    4.92
  -4  -8  12    3.82    6.03
   4  -8 -12    8.72    4.76
  -4  -8  12    4.47    7.96
   4  -8  12   13.28    4.11
   5  -8  12    9.44    4.55
  -5  -8  12    1.49   10.87
  -5   8  12   15.82    7.47
   5   8  12    5.17    5.18
  -5  -8  12    7.08    7.94
   5  -8 -12    5.74    5.46
   6   8  12    9.26    7.32
  -6   8  12    0.68    8.43
   6  -8  12    7.89    4.69
   6  -8 -12   -1.30    7.69
   7  -8  12    5.59    4.97
   7   8  12   -2.08    8.11
  -7   8  12   12.31    8.78
   7  -8 -12    5.59    7.56
  -8   8  12   -0.19    9.71
   8   8  12    3.49    9.06
   8  -8  12   -2.26    7.61
   8  -8 -12   -3.82    6.42
   0  -9  12    1.47    5.65
   0   9  12   -1.25    6.34
  -1  -9  12   16.28    5.52
   1  -9  12   12.43    4.32
   1   9  12   17.24    6.61
  -1   9  12    9.49    6.62
   2   9  12    4.60    4.95
   2  -9  12    1.56    5.71
  -2  -9  12    7.18    5.65
   2  -9 -12    4.78    4.68
  -2   9  12    5.74    6.87
  -3   9  12   10.07    6.91
   3  -9  12   16.91    5.91
  -3  -9  12    9.06    6.08
   3   9  12   11.94    4.94
   3  -9 -12   15.79    6.80
  -4   9  12    8.51    4.92
   4   9  12    7.27    7.09
  -4  -9  12    4.05    6.27
   4  -9  12    3.48    4.21
   4  -9 -12    9.96    5.04
  -4  -9  12   -0.65    8.35
  -5  -9  12    4.76   14.13
  -5   9  12   14.80    7.57
   5   9  12    8.24    5.12
   5  -9  12   13.70    6.36
  -5  -9  12    8.74    8.58
   5  -9 -12    7.89    5.24
   6  -9  12    4.86    6.76
   6   9  12   -6.46    7.35
  -6   9  12   -1.04    5.96
   6  -9 -12   -4.84    7.77
   7   9  12    1.69    5.95
   7  -9  12   -0.86    5.19
   7  -9 -12    3.44    8.76
  -7   9  12    3.00    6.67
   0 -10  12    6.40    5.69
   0  10  12   -2.42    4.86
  -1 -10  12    9.34    4.10
   1 -10  12   14.63    4.08
   1  10  12   18.64    6.94
   1 -10 -12   11.16    6.95
  -1  10  12   12.33    6.97
   2 -10  12    3.84    4.35
   2  10  12    9.46    6.82
  -2 -10  12    7.23    6.23
   2 -10 -12    0.57    4.84
  -2  10  12   13.80    4.87
  -3  10  12    8.71    7.16
   3 -10  12    8.06    5.76
  -3 -10  12   12.95    6.23
   3 -10 -12   14.30    7.17
   3  10  12    4.71    7.27
   4 -10  12    3.97    4.42
  -4  10  12    3.08    5.15
   4  10  12   14.76    7.29
  -4 -10  12    4.91    8.78
   4 -10 -12   -2.06    5.29
  -4 -10  12    1.47    6.43
  -5 -10  12   -1.88   15.62
  -5 -10  12    0.71   10.92
  -5  10  12    4.51    5.87
   5  10  12   -3.30    8.16
   5 -10  12    3.47    6.70
   5 -10 -12    3.38    5.55
   6  10  12   -1.39    8.30
   6 -10  12    2.67    4.98
  -6  10  12    3.02    6.49
   6 -10 -12   -0.31    8.61
  -7  10  12   -2.35    7.04
   7 -10  12    3.47    7.70
   7  10  12    1.00    5.96
   7 -10 -12    4.61    9.01
   0 -11  12    2.62    6.20
   0  11  12    5.85    4.93
  -1 -11  12    7.21    6.45
   1 -11  12    3.22    6.20
   1 -11 -12    1.48    5.20
   1  11  12   -5.41    7.07
  -1  11  12   -2.81    4.89
  -2  11  12    3.52    4.86
  -2 -11  12    5.34    6.47
   2 -11 -12    4.75    4.96
   2 -11  12    0.69    6.19
   2  11  12    7.40    7.26
  -3  11  12    5.89    7.30
   3 -11  12    4.31    4.62
   3  11  12    0.92    5.20
   3 -11 -12    2.30    5.25
  -3 -11  12    0.55    6.78
  -4  11  12    3.40    7.86
  -4 -11  12    3.20    8.82
   4 -11  12    3.99    4.90
   4  11  12    6.65    5.41
  -4 -11  12    2.56    8.89
   4 -11 -12    9.64    7.50
  -5 -11  12   -1.30   19.68
   5 -11  12    2.03    4.60
  -5  11  12    1.31    7.97
   5  11  12   -1.26    8.04
  -5 -11  12    0.39   12.30
   5 -11 -12   -5.63    7.44
   6 -11  12    5.95    7.49
   6  11  12   10.30    8.65
  -6  11  12    6.59    6.65
   6 -11 -12    8.85    6.03
   0  12  12   10.06    6.97
   0 -12  12    5.74    6.51
  -1 -12  12    2.85    6.66
  -1  12  12    0.06    7.51
   1 -12  12    3.17    6.34
   1 -12 -12    4.86    5.25
   1  12  12    5.18    7.13
  -2  12  12   -0.15    7.42
   2 -12  12    1.05    4.95
  -2 -12  12    1.67    4.87
   2 -12 -12   -2.68    5.43
   2  12  12   13.83    7.08
   3 -12  12   -2.31    4.93
  -3  12  12   -3.12    7.59
  -3 -12  12    2.62    7.36
   3  12  12    8.22    5.19
   3 -12 -12    0.23    5.28
  -4 -12  12    3.37   10.17
   4 -12  12    5.19    7.26
  -4  12  12    6.84    5.89
  -4 -12  12    3.30    9.65
   4  12  12    1.73    8.29
   4 -12 -12    1.26    8.04
   5 -12  12    3.84    7.51
  -5 -12  12    2.30   26.62
  -5 -12  12   -0.38   20.27
  -5  12  12    5.41    6.08
   5  12  12   -2.47    6.08
   5 -12 -12    3.86    8.45
   0  13  12   -1.68    7.80
   0 -13  12    4.22    6.98
   1  13  12    1.02    5.46
  -1  13  12    1.63    7.76
  -1 -13  12   -1.49    7.40
   1 -13  12   -1.52    4.78
   1 -13 -12    4.63    5.66
   2 -13  12    4.33    5.03
   2  13  12    2.90    8.04
  -2  13  12    3.56    8.06
  -2 -13  12    3.15    7.86
   2 -13 -12   -1.89    7.84
  -3 -13  12    1.47    7.94
  -3  13  12    2.66    8.10
   3 -13 -12    4.93    8.34
   3  13  12    4.62    8.15
   3 -13  12    1.58    5.25
  -4  13  12    8.35    5.95
   4 -13 -12   17.90    8.64
   4  13  12   -6.12    8.87
  -4 -13  12    0.79   11.27
   4 -13  12    2.92    7.43
   0  14  12    1.85    5.94
   0 -14  12    4.34    5.19
   1  14  12   -1.36    6.07
  -1  14  12   -0.88    6.03
  -1 -14  12   15.12    7.91
   1 -14  12    4.37    7.59
   1 -14 -12    7.66    5.92
   2  14  12    4.33    8.09
  -2 -14  12    3.40    5.88
  -2  14  12   -2.81    8.80
   2 -14  12    0.94    7.68
   2 -14 -12    2.08    5.72
  -1   0  13   19.88    4.19
   1   0  13   21.46    4.35
  -2   0  13   12.14    4.60
   2   0  13   11.86    5.77
  -3   0  13   18.26    7.05
  -4   0  13   11.41    7.10
  -5   0  13   28.11    7.93
  -6   0  13   -3.59    6.15
  -7   0  13   17.28    8.92
  -8   0  13    7.01    8.66
  -9   0  13   -0.04    8.63
   0  -1  13   20.76    4.35
   0   1  13   17.37    4.85
  -1   1  13   64.95    4.96
   1  -1  13   71.33    4.69
   1   1  13   55.79    4.64
  -1  -1  13   55.49    4.89
  -2  -1  13   25.88    4.88
  -2   1  13   21.21    6.55
   2   1  13   23.60    4.57
  -3  -1  13   43.86    5.17
  -3   1  13   38.84    5.11
   3   1  13   41.15    6.53
  -4  -1  13   32.57    7.20
  -4   1  13   22.61    6.94
   4   1  13   29.16    6.18
  -5  -1  13    1.37    7.76
  -5   1  13    2.81    7.75
   5   1  13    8.72    6.11
   6   1  13    8.60    4.71
  -6  -1  13   15.07    8.91
  -6   1  13   16.73    8.68
  -7  -1  13    3.16    8.73
  -7   1  13    8.66    8.56
   7   1  13   10.30    5.06
  -8  -1  13    3.24   10.50
   8   1  13    5.18    5.68
  -8   1  13    0.71    8.99
  -9  -1  13    2.37   10.51
   9   1  13   -0.29    5.88
  -9   1  13    2.68    9.69
   0   2  13   75.28    6.71
   0  -2  13   71.65    4.95
  -1   2  13   34.17    4.55
  -1  -2  13   34.80    4.72
   1   2  13   42.39    6.30
  -2   2  13   41.52    6.59
   2   2  13   52.99    4.80
  -2  -2  13   47.84    5.02
  -3  -2  13   19.00    6.95
  -3   2  13   10.37    6.72
   3   2  13   17.21    6.36
  -4  -2  13   10.36    5.45
  -4   2  13    9.85    6.85
   4   2  13    7.60    4.50
  -5  -2  13    4.65    8.32
  -5   2  13    8.71    8.05
   5   2  13    5.22    4.30
  -6   2  13   -1.77    8.07
   6   2  13   -1.40    4.53
  -6  -2  13    3.43    9.44
  -7  -2  13    5.52    8.83
  -7   2  13    1.23    8.64
   7   2  13    6.15    6.90
  -8  -2  13    2.08    8.32
   8   2  13    4.54    5.16
  -8   2  13   -0.32    9.21
  -9   2  13    4.79    9.36
   9   2  13    1.41    6.30
   0   3  13   -0.28    6.19
   1   3  13   20.26    4.73
  -1   3  13   17.87    4.73
  -1  -3  13   17.52    4.54
   2   3  13   11.80    6.39
  -2   3  13    7.61    5.72
  -2  -3  13    6.66    6.42
  -3  -3  13   -0.48    4.82
  -3   3  13    0.87    4.37
   3   3  13    2.29    4.36
  -4  -3  13   37.46    5.56
  -4   3  13   44.22    7.19
   4   3  13   38.17    6.61
  -5  -3  13    1.88    7.69
  -5   3  13    0.64    7.45
   5   3  13    3.47    4.77
  -6   3  13   31.82    7.84
  -6  -3  13   22.45    9.93
   6   3  13   22.10    7.14
  -7  -3  13    2.08    9.89
  -7   3  13    2.73    9.38
   7   3  13    5.13    7.38
  -8   3  13    5.72    9.27
  -8  -3  13    7.00   13.40
   8   3  13    4.00    6.17
   9  -3  13    1.53    5.52
  -9   3  13    2.45    9.49
   9   3  13    8.96    9.04
   0   4  13   29.67    4.81
   1   4  13    6.43    4.52
  -1   4  13    6.88    4.53
   2   4  13   54.60    5.12
  -2   4  13   56.50    5.03
  -2  -4  13   70.83    7.00
   3   4  13   36.56    6.61
  -3   4  13   30.92    6.62
  -3  -4  13   30.04    7.13
   4   4  13    9.05    4.60
  -4  -4  13   10.21    7.78
  -4   4  13   20.18    6.96
  -5  -4  13   21.28    9.23
  -5   4  13   20.48    7.38
   5   4  13   20.20    6.95
  -6   4  13    7.78    8.27
  -6  -4  13    1.69    9.97
   6   4  13    1.49    5.36
  -7   4  13    0.83    6.07
  -7  -4  13    2.26    9.89
   7   4  13    4.23    5.34
  -8   4  13    0.21    6.79
   8   4  13   -0.53    8.24
   9   4  13   -2.00    6.49
   9  -4  13    4.03    5.89
  -9   4  13    9.87   10.07
   0   5  13   12.48    4.64
   1   5  13   51.10    6.71
  -1   5  13   58.73    5.03
   2   5  13   -1.26    6.38
  -2   5  13   -3.16    4.67
  -2  -5  13   10.09    6.32
   3   5  13   11.95    4.59
  -3   5  13   15.97    4.96
  -3  -5  13   20.93    5.04
  -4  -5  13    8.98    7.61
   4   5  13    1.40    6.44
  -4   5  13    5.91    6.75
   5   5  13   -1.62    5.06
  -5  -5  13    5.32    9.07
  -5   5  13    6.03    4.78
   6   5  13   -3.55    7.49
  -6   5  13    2.61    7.82
  -6  -5  13    3.67   10.47
   7   5  13    1.25    8.23
  -7   5  13   -0.29    9.09
   8   5  13    3.54    6.13
   8  -5  13   -0.92    4.94
  -8   5  13    0.58    7.08
   0   6  13    9.90    4.52
   1   6  13   16.30    6.28
  -1   6  13   22.74    4.48
   2   6  13    4.63    4.38
  -2   6  13    7.46    6.48
   3   6  13   22.06    6.84
  -3   6  13   18.07    4.68
  -3  -6  13   15.93    4.90
  -4  -6  13   -0.96    5.53
   4   6  13    2.52    4.48
  -4   6  13   -3.07    7.04
  -5   6  13   15.00    7.52
   5   6  13   16.54    7.39
  -5  -6  13   16.31   11.91
   6   6  13    3.83    5.38
  -6   6  13   -1.39    8.24
  -6  -6  13    4.31    7.90
  -6  -6  13    7.50   11.89
   7   6  13    9.43    8.14
   7  -6  13    8.67    6.86
  -7   6  13   -1.35    5.94
   8   6  13    6.28    6.02
   8  -6  13   -0.77    5.32
  -8   6  13    8.63    6.93
   0   7  13   -1.80    4.64
   1   7  13    6.68    4.57
  -1   7  13    6.12    6.55
   2   7  13   -1.33    4.61
  -2   7  13   -0.28    4.58
   3   7  13    3.88    4.53
  -3   7  13    9.72    6.81
  -3  -7  13    5.55    5.18
  -4  -7  13   15.74    8.20
   4   7  13   16.75    7.24
  -4   7  13   14.09    7.37
  -5   7  13    0.82    7.60
   5   7  13    9.40    7.29
  -5  -7  13    2.11   10.49
  -5  -7  13    5.79    8.12
   5  -7 -13    6.05    7.25
   6   7  13   13.02    5.59
  -6  -7  13    6.33   10.39
  -6   7  13    2.32    8.62
   6  -7 -13    5.64    5.45
  -6  -7  13    6.47   13.66
   6  -7  13    1.82    4.63
   7  -7  13    3.85    7.09
   7   7  13   -1.91    5.67
  -7   7  13    4.14    9.30
   7  -7 -13    1.25    5.45
  -8   7  13   -0.86    7.28
   8   7  13   10.35    9.35
   8  -7  13   -1.43    5.34
   8  -7 -13    4.06    8.87
   0   8  13   20.93    4.84
   1   8  13   -1.17    4.78
  -1   8  13    3.58    6.76
   2   8  13   19.00    7.01
  -2   8  13   16.45    7.03
  -3  -8  13    1.26    5.93
   3   8  13   10.05    6.64
  -3  -8  13    0.81    7.27
  -3   8  13   12.08    6.77
  -4   8  13    2.02    4.91
  -4  -8  13    5.35    6.22
   4   8  13   -1.45    4.96
   4  -8  13    3.49    4.51
   4  -8 -13    6.05    4.88
  -4  -8  13    3.21    8.52
  -5   8  13   -2.11    5.60
  -5  -8  13    6.07   11.07
   5   8  13    5.65    5.15
   5  -8  13    0.41    4.55
  -5  -8  13    0.00    7.02
   5  -8 -13    6.31    5.16
   6   8  13    8.03    8.00
  -6   8  13    7.09    8.52
   6  -8 -13    6.92    8.37
   6  -8  13    3.78    4.71
   7  -8  13   -1.46    5.33
   7   8  13    3.99    5.98
  -7   8  13   -8.73    9.72
   7  -8 -13   -2.53    8.24
   0  -9  13    3.10    4.34
   0   9  13    5.40    4.69
   1  -9  13   10.99    4.24
   1   9  13    3.73    4.73
  -1  -9  13    6.13    4.32
  -1   9  13   11.68    4.73
   2  -9  13    4.97    6.17
  -2  -9  13    3.47    5.90
   2   9  13   13.55    6.70
  -2   9  13   -0.41    6.81
  -3   9  13   -2.70    7.51
  -3  -9  13   -1.90    4.32
   3   9  13    2.65    5.09
   3  -9  13    6.66    6.00
   3  -9 -13   -0.74    5.16
  -4   9  13    0.47    5.21
   4   9  13    6.09    6.98
  -4  -9  13    3.04    6.55
   4  -9 -13    5.90    7.63
  -4  -9  13    6.01    8.69
   4  -9  13    5.82    4.43
  -5  -9  13   -2.24   12.07
  -5   9  13    4.74    7.88
   5   9  13   11.30    7.91
   5  -9  13    4.16    6.72
   5  -9 -13    1.88    7.80
  -5  -9  13    2.91    7.46
   6  -9  13    8.11    4.99
   6   9  13   -2.86    8.37
  -6   9  13   10.34    8.61
   6  -9 -13    2.33    5.92
   7   9  13    4.35    9.21
   7  -9 -13    4.56    6.50
  -7   9  13   -3.93    6.56
   7  -9  13   -2.37    5.52
   0 -10  13    9.09    6.11
   0  10  13   -0.60    6.99
  -1 -10  13    5.09    5.96
   1 -10  13    3.76    4.43
   1  10  13    5.29    4.71
  -1  10  13   10.99    7.09
   2 -10  13    2.78    4.68
   2  10  13    6.42    5.01
   2 -10 -13   -0.25    5.01
  -2 -10  13    1.53    4.53
  -2  10  13   -1.06    4.94
  -3  10  13    6.77    7.22
   3 -10  13    2.67    6.50
   3  10  13   10.79    5.25
  -3 -10  13    2.43    6.83
   3 -10 -13   -0.24    5.16
  -4 -10  13    0.35    7.21
   4 -10  13   -1.34    4.53
  -4  10  13    3.60    5.38
   4  10  13    0.95    5.07
   4 -10 -13   -3.74    5.32
  -4 -10  13    1.00    9.11
   5 -10  13   18.58    6.83
  -5 -10  13   12.02   15.87
  -5  10  13    3.46    5.75
  -5 -10  13    3.50   10.13
   5  10  13    2.63    5.43
   5 -10 -13    3.75    5.59
   6  10  13    2.78    6.11
  -6  10  13    1.32    6.28
   6 -10  13   -0.24    5.14
   6 -10 -13   -2.76    8.34
   0 -11  13    6.58    6.60
   0  11  13   -0.05    5.09
  -1 -11  13    0.89    4.81
   1  11  13    6.98    5.17
   1 -11  13    1.38    6.85
  -1  11  13    9.93    5.10
  -2  11  13    3.34    5.24
  -2 -11  13   10.00    6.68
   2  11  13    3.57    5.52
   2 -11 -13   10.53    7.59
   2 -11  13   15.16    6.61
  -3 -11  13    4.35    7.20
  -3  11  13   10.31    7.79
   3  11  13   -5.11    7.87
   3 -11  13   -2.14    4.95
   3 -11 -13    0.10    7.80
  -4  11  13   -3.86    8.04
  -4 -11  13    5.58    7.76
   4  11  13    5.43    8.12
   4 -11  13    1.38    6.99
   4 -11 -13    5.64    5.44
  -4 -11  13    0.03    9.68
  -5 -11  13    1.69   12.67
  -5 -11  13   -2.58   21.01
   5 -11  13    1.95    5.39
  -5  11  13   -8.36    8.57
   5  11  13    5.34    8.50
   5 -11 -13    3.21    5.98
   0 -12  13    2.00    7.03
   0  12  13   -0.10    5.26
  -1  12  13    3.09    7.57
  -1 -12  13    5.53    7.03
   1 -12  13   -3.54    4.99
   1  12  13   -2.45    7.29
  -2  12  13    4.26    7.78
   2 -12  13   -5.50    4.99
   2 -12 -13    4.53    5.60
   2  12  13    4.69    5.66
  -2 -12  13    3.24    7.46
  -3  12  13    6.24    8.45
   3 -12  13    5.99    5.16
  -3 -12  13   -0.30    7.76
   3  12  13    9.00    8.24
   3 -12 -13   12.33    5.96
  -4 -12  13   -0.59    8.33
   4 -12  13    0.26    7.54
  -4  12  13    4.61    5.94
   4  12  13    4.65    8.90
   4 -12 -13    0.62    8.24
  -4 -12  13    8.61   10.33
   0  13  13   -0.01    8.03
   0 -13  13   -4.16    5.24
   1  13  13   -4.43    8.09
   1 -13  13   -0.16    7.47
  -1  13  13   -0.11    5.72
  -1 -13  13   -0.60    7.77
   2 -13  13   -1.45    5.29
  -2  13  13    5.17    8.15
  -2 -13  13    2.58    5.78
   2 -13 -13   -0.01    5.70
   2  13  13    2.66    6.17
   3 -13  13   -2.70    5.62
  -3 -13  13    5.24    8.57
  -3  13  13   -3.48    8.57
   3 -13 -13    5.51    6.01
   3  13  13   -2.99    8.96
   0   0  14  159.15    5.75
  -1   0  14    2.69    6.51
   1   0  14   -3.17    4.21
  -2   0  14   47.99    4.88
   2   0  14   45.36    4.93
  -3   0  14    5.04    6.58
   3   0  14    4.83    6.09
  -4   0  14   13.76    7.78
   4   0  14    6.05    4.58
  -5   0  14   -0.43    5.28
  -6   0  14    0.56    6.59
  -7   0  14    6.91   10.02
  -8   0  14   -0.06    9.50
   0   1  14   -6.82    6.45
   0  -1  14   -4.17    4.56
  -1   1  14   11.32    4.98
   1  -1  14   30.86    4.67
   1   1  14   32.33    4.61
  -1  -1  14   25.60    6.25
  -2  -1  14    3.67    6.88
  -2   1  14    5.98    6.48
   2  -1  14    7.52    4.27
   2   1  14   10.10    4.44
  -3  -1  14    9.51    4.98
  -3   1  14   11.51    6.74
   3   1  14   14.97    6.09
  -4  -1  14   28.57    7.37
  -4   1  14   31.32    7.49
   4   1  14   23.01    6.55
  -5  -1  14   -1.61    7.78
  -5   1  14    6.52    7.60
   5   1  14    2.65    6.58
   6   1  14   14.42    5.01
  -6  -1  14   16.72    9.71
  -6   1  14   17.15    8.82
  -7  -1  14   -0.68    9.82
  -7   1  14    1.59   10.33
   7   1  14    2.64    5.28
  -8   1  14    5.44    9.79
   8   1  14    5.81    5.88
  -8  -1  14   -1.35    8.99
   0   2  14   35.29    6.80
   0  -2  14   37.48    6.41
   1   2  14   17.35    4.55
  -1   2  14    7.70    4.71
  -1  -2  14    4.19    4.41
  -2  -2  14    8.70    4.84
  -2   2  14    8.74    4.72
   2   2  14    5.66    4.30
  -3  -2  14   32.24    6.98
  -3   2  14   29.30    5.19
   3   2  14   25.22    6.34
  -4  -2  14    9.38    7.47
  -4   2  14    7.76    7.17
   4   2  14   12.99    6.74
  -5  -2  14   18.64    8.54
  -5   2  14   12.94    7.61
   5   2  14   10.14    6.75
  -6  -2  14   -2.75    9.99
   6   2  14    3.04    5.08
  -6   2  14    8.83    8.45
  -7  -2  14    2.08   11.74
  -7   2  14   13.18    9.53
   7   2  14    7.52    5.16
  -8  -2  14    1.22    9.38
  -8   2  14   -0.87   10.75
   8   2  14   -1.41    8.07
   0   3  14   16.45    6.51
   0  -3  14    4.19    4.52
   1   3  14   40.49    4.86
  -1   3  14   53.17    7.01
  -1  -3  14   50.59    6.61
   2   3  14   -0.68    4.52
  -2   3  14    9.37    6.47
  -2  -3  14    1.48    6.55
  -3  -3  14   24.20    7.30
  -3   3  14   30.37    5.35
   3   3  14   30.70    6.34
  -4  -3  14   -0.74    5.57
  -4   3  14   -3.66    7.15
   4   3  14    1.93    4.56
  -5  -3  14    0.23    8.35
  -5   3  14    2.96    5.81
   5   3  14   16.46    6.73
  -6   3  14    2.75    8.47
  -6  -3  14    4.63   10.87
   6   3  14    3.14    5.12
  -7  -3  14    4.87    9.87
  -7   3  14    5.91    9.91
   7   3  14    5.23    5.30
  -8  -3  14    2.95   13.25
  -8   3  14   -3.42   10.41
   8   3  14    7.34    8.32
   0   4  14   31.72    6.41
   1   4  14    5.15    4.55
  -1   4  14   -0.56    6.23
  -1  -4  14    2.87    6.23
   2   4  14   41.02    4.94
  -2   4  14   37.83    4.77
  -2  -4  14   40.36    5.10
  -3  -4  14    3.50    7.41
   3   4  14   17.14    6.80
  -3   4  14   10.40    6.86
   4   4  14    3.12    4.77
  -4  -4  14    6.67    5.49
  -4   4  14    6.06    7.02
   5   4  14    5.38    5.10
  -5  -4  14    6.78    8.83
  -5   4  14   28.21    7.85
   6   4  14    0.57    7.42
  -6   4  14    7.96    8.54
  -6  -4  14    3.97   11.65
   7   4  14   10.53    8.18
  -7  -4  14    2.14   11.36
  -7   4  14    9.45    6.85
   8   4  14    2.20    6.17
  -8   4  14    2.88   10.75
   0   5  14    7.26    6.39
   1   5  14    6.15    4.77
  -1   5  14    3.20    4.40
   2   5  14    3.33    4.79
  -2   5  14    7.27    6.42
  -2  -5  14    5.47    4.53
   3   5  14    6.00    4.93
  -3   5  14    5.24    6.40
  -3  -5  14    4.10    7.14
   4   5  14    4.54    5.00
  -4  -5  14   11.09    7.84
  -4   5  14    7.33    5.17
   5   5  14    2.93    5.10
  -5  -5  14    4.57    9.20
  -5   5  14   -2.10    5.40
   6   5  14   16.08    8.09
  -6   5  14   17.40    8.51
  -6  -5  14   13.53   11.91
   7   5  14    9.48    8.43
  -7   5  14    4.87   10.02
  -7  -5  14    1.66   12.08
  -7  -5  14    1.36   10.81
   8   5  14    8.20    6.93
   8  -5  14    3.16    5.49
  -8   5  14    1.68   11.16
   0   6  14   18.80    4.92
   1   6  14    5.33    4.75
  -1   6  14    5.02    4.87
   2   6  14   16.71    5.08
  -2   6  14   25.05    5.11
  -2  -6  14    9.38    6.97
   3   6  14   14.48    5.07
  -3   6  14   15.34    5.16
  -3  -6  14   16.54    7.24
  -4  -6  14    5.68    8.51
   4   6  14   -0.85    7.28
  -4   6  14   12.22    4.81
  -5   6  14    9.15    7.82
   5   6  14   11.41    7.28
  -5  -6  14    4.05    9.94
   6   6  14   -6.21    5.27
  -6  -6  14    1.43    7.40
  -6   6  14    1.77    8.18
  -6  -6  14    5.33   12.16
   7   6  14    6.50    6.07
   7  -6  14    5.34    5.23
  -7   6  14   -1.51    6.96
   0   7  14    3.92    4.84
   1   7  14   16.84    4.98
  -1   7  14   30.56    6.85
   2   7  14   11.32    6.73
  -2   7  14    2.23    6.86
   3   7  14   17.93    6.69
  -3   7  14   14.45    5.11
  -3  -7  14   12.22    5.79
  -4  -7  14    2.68    8.14
   4   7  14   -2.03    5.17
  -4   7  14    5.18    4.98
  -5   7  14    6.20    5.74
  -5  -7  14    1.54    6.84
   5   7  14   -0.80    5.55
  -5  -7  14    0.28   10.18
   6   7  14    8.51    8.40
  -6   7  14   -3.86    8.70
   6  -7  14    1.45    5.03
  -6  -7  14    2.67    9.34
  -6  -7  14    3.82   13.86
   7  -7  14    1.15    5.44
   7   7  14   -1.69    8.86
  -7   7  14    3.64   10.26
   0   8  14    3.11    4.73
   1   8  14    0.66    4.71
  -1   8  14   -1.65    4.71
   2   8  14    5.50    6.89
  -2   8  14   -0.28    4.93
   3   8  14    4.53    7.19
  -3  -8  14    6.27    4.30
  -3  -8  14   10.71    7.51
  -3   8  14    2.82    5.35
  -4  -8  14    3.87    8.43
  -4   8  14    5.66    7.70
  -4  -8  14    0.00    6.65
   4   8  14   -2.37    5.34
   4  -8  14   -4.66    6.56
  -5   8  14    7.64    8.13
  -5  -8  14    7.01   14.58
   5   8  14   -0.78    5.40
   5  -8  14    7.12    6.81
  -5  -8  14    3.40    7.42
   6  -8  14   -2.20    7.30
   6   8  14   -2.93    6.15
  -6   8  14    8.00    8.90
  -6  -8  14    2.88   15.64
  -6  -8  14    2.86   17.26
   7   8  14    8.22    6.54
   7  -8  14   -1.62    5.52
   0   9  14   -0.39    6.93
   0  -9  14    5.22    6.19
  -1  -9  14    3.67    4.47
   1   9  14    9.09    5.06
  -1   9  14    5.05    7.17
   1  -9  14    3.98    6.35
   2  -9  14    1.53    4.35
   2   9  14    6.86    7.25
  -2  -9  14   -2.28    6.98
  -2   9  14    4.73    4.95
   3   9  14   10.90    7.59
   3  -9  14    3.99    4.72
  -3  -9  14   11.22    6.94
  -3  -9  14   11.18    8.25
  -3   9  14    5.55    5.04
  -4   9  14    2.16    7.85
   4  -9  14    1.38    4.69
   4   9  14    2.12    7.84
  -4  -9  14    1.85    7.00
  -4  -9  14   -0.41    9.11
  -5  -9  14    0.11    7.80
  -5  -9  14    2.36   15.39
  -5   9  14   -2.94    6.08
   5   9  14    4.38    8.43
   5  -9  14    4.11    5.10
   6  -9  14    0.65    5.37
   6   9  14    6.61    8.84
  -6   9  14    4.87    6.75
   6  -9 -14    3.72    5.93
   0  10  14    3.11    4.93
   0 -10  14   12.20    6.56
  -1 -10  14    4.46    6.56
   1  10  14    6.35    7.18
   1 -10  14    4.27    4.76
  -1  10  14   -2.06    4.97
  -2 -10  14    5.53    6.81
   2  10  14   10.63    7.88
   2 -10  14    3.73    5.03
  -2  10  14   19.67    7.54
  -3  10  14   -2.89    5.42
   3 -10  14    2.84    4.85
   3  10  14    1.66    5.50
  -3 -10  14    1.91    6.98
  -3 -10  14   -2.36    5.90
  -4 -10  14    1.78    7.31
  -4  10  14   -1.86    5.49
   4 -10  14    0.76    5.13
   4  10  14    2.83    7.89
   4 -10 -14   -0.95    5.49
  -4 -10  14    1.25    9.93
   5 -10  14    3.44    7.30
  -5 -10  14    0.09   16.86
  -5  10  14   10.36    8.39
   5  10  14   -1.72    5.91
  -5 -10  14    1.97   10.32
   5 -10 -14    0.36    8.54
   0  11  14   -2.40    7.66
   0 -11  14    0.61    6.87
   1 -11  14    3.54    6.73
  -1 -11  14   -0.66    5.02
   1  11  14   -5.02    7.63
  -1  11  14    9.63    7.62
   2 -11  14    8.12    6.98
  -2  11  14   -6.88    7.91
  -2 -11  14    6.22    7.52
   2  11  14    5.78    7.93
  -3 -11  14    1.87    7.65
  -3  11  14    4.33    5.72
   3  11  14    8.09    5.91
   3 -11  14    4.32    5.11
  -4  11  14    5.10    5.88
   4  11  14   -1.13    6.08
  -4 -11  14   -0.48    8.37
   4 -11  14    3.62    5.31
   4 -11 -14    2.89    8.25
  -4 -11  14    0.36   10.64
   0 -12  14    5.03    7.42
   0  12  14   -2.05    7.80
  -1  12  14    7.27    6.01
  -1 -12  14   -3.75    5.38
   1 -12  14    3.49    5.58
   1  12  14    6.23    5.65
  -2 -12  14    2.12    5.49
  -2  12  14    5.51    8.24
   2 -12  14    1.20    5.63
   2  12  14   14.40    8.24
  -3  12  14   -0.57    6.07
   3 -12  14    7.57    5.56
  -3 -12  14   -0.40    8.32
   3  12  14    5.52    6.10
  -1   0  15    4.08    4.50
   1   0  15    6.73    4.51
  -2   0  15    2.44    4.81
   2   0  15    7.45    4.54
  -3   0  15    7.27    5.04
   3   0  15    6.62    6.49
  -4   0  15    7.67    5.19
   4   0  15    9.41    4.69
  -5   0  15   12.67    5.52
   5   0  15    4.12    4.91
   6   0  15    3.43    7.23
  -6   0  15    1.35    9.45
  -7   0  15    0.53   11.51
   7   0  15    0.66    5.59
  -8   0  15   -0.53   11.09
   8   0  15    9.18    8.47
   0   1  15   14.08    4.96
   0  -1  15   12.76    4.55
  -1  -1  15   10.87    6.53
  -1   1  15   17.62    6.65
   1  -1  15   18.09    6.19
   1   1  15   14.32    6.45
  -2  -1  15    9.99    4.94
  -2   1  15   19.92    7.09
   2  -1  15   12.01    6.32
   2   1  15   11.88    6.59
  -3  -1  15   18.08    5.02
  -3   1  15   16.52    4.93
   3  -1  15   19.88    4.93
   3   1  15   13.97    6.48
  -4  -1  15   12.92    8.06
  -4   1  15    9.36    6.94
   4   1  15   11.81    6.59
  -5  -1  15    4.28    8.11
  -5   1  15    5.86    5.94
   5   1  15    2.56    7.05
  -6  -1  15    3.01    6.89
   6   1  15   -0.30    5.08
  -6   1  15   -8.26    9.30
  -7  -1  15   -0.99   11.53
  -7   1  15    0.70   11.17
   7   1  15    4.86    5.14
  -8   1  15    4.09   11.63
  -8  -1  15   10.76   13.27
   8   1  15   -1.33    6.33
   0   2  15   18.72    6.77
   0  -2  15   34.09    6.77
   1   2  15   13.76    4.48
  -1   2  15   11.48    4.75
   1  -2  15   11.87    4.41
  -1  -2  15   10.99    4.79
  -2  -2  15   16.68    6.53
  -2   2  15   17.06    4.85
   2   2  15   15.76    6.75
  -3  -2  15    7.82    5.12
  -3   2  15   11.30    6.88
   3   2  15    6.62    4.82
  -4  -2  15    9.34    7.88
  -4   2  15   10.60    7.39
   4   2  15   13.60    7.06
  -5  -2  15    0.60    8.40
  -5   2  15    1.98    7.58
   5   2  15    4.86    6.91
  -6  -2  15   -2.95   10.99
   6   2  15   -4.20    4.84
  -6   2  15    1.16    6.38
  -7  -2  15    4.70   11.17
  -7   2  15    6.02   11.05
   7   2  15    2.06    5.62
  -8   2  15    0.15   11.61
   8   2  15   -1.68    8.97
  -8  -2  15    2.11   12.39
   0   3  15    6.70    6.73
   0  -3  15    4.23    6.37
   1   3  15    4.14    4.88
  -1   3  15   -5.84    6.53
  -1  -3  15   -0.76    4.77
   2   3  15    9.59    4.76
  -2   3  15   13.72    4.48
  -2  -3  15    6.83    6.77
   3   3  15    3.61    4.93
  -3  -3  15   -0.29    5.21
  -3   3  15    6.14    7.02
  -4  -3  15   12.80    5.88
  -4   3  15    7.78    7.55
   4   3  15    3.70    4.84
  -5  -3  15   14.57    9.35
  -5   3  15    7.97    5.55
   5   3  15    4.13    5.24
  -6   3  15    1.32    6.47
  -6  -3  15    6.58   10.99
   6   3  15   14.97    7.87
  -7  -3  15    0.14   11.14
  -7   3  15   10.04   10.18
   7   3  15    0.17    8.23
  -8  -3  15    4.18   13.15
  -8   3  15    3.54   11.82
   8   3  15   -3.31    9.22
   0   4  15    6.84    4.94
   1   4  15   10.28    4.92
  -1   4  15   -0.51    5.01
  -1  -4  15   -0.12    5.06
   2   4  15    2.62    4.81
  -2   4  15    8.23    7.04
  -2  -4  15    9.90    7.08
  -3  -4  15   13.86    7.65
   3   4  15   12.30    4.94
  -3   4  15    6.73    6.99
   4   4  15    5.44    4.93
  -4  -4  15    7.86    8.25
  -4   4  15    6.46    5.26
   5   4  15    5.90    5.63
  -5  -4  15    3.99    9.64
  -5   4  15    9.69    7.91
   6   4  15    6.58    7.82
  -6   4  15    2.95    6.46
  -6  -4  15   -0.13   12.59
   7   4  15    1.98    8.75
  -7  -4  15   -0.27   13.31
  -7   4  15   -0.22    7.57
   0   5  15    6.14    4.90
   1   5  15   24.46    7.02
  -1   5  15   12.32    6.88
  -1  -5  15   18.34    5.11
   2   5  15    1.58    4.73
  -2   5  15    1.67    4.91
  -2  -5  15   10.39    6.93
  -3  -5  15   -0.27    7.67
   3   5  15    5.52    5.06
  -3   5  15   -3.08    6.96
   4   5  15    2.79    4.92
  -4  -5  15   -1.83    5.67
  -4   5  15    2.39    5.36
   5   5  15   -0.88    5.36
  -5  -5  15    1.46    9.54
  -5   5  15    2.46    7.92
   6   5  15    6.52    8.11
  -6   5  15    3.72    6.69
  -6  -5  15    5.46   16.94
   7   5  15    2.39    8.66
  -7   5  15    3.61    9.99
  -7  -5  15    0.26   13.57
  -7  -5  15    1.40   11.35
   0   6  15   13.17    6.81
   1   6  15   -5.68    6.72
  -1   6  15   -2.11    4.79
   2   6  15   -3.26    4.89
  -2   6  15    4.30    4.86
  -2  -6  15    5.20    5.15
   3   6  15    6.69    5.10
  -3   6  15    4.09    7.03
  -3  -6  15    2.99    5.42
  -4  -6  15    4.14    8.72
   4   6  15    8.15    7.72
  -4   6  15    3.67    7.64
  -5   6  15   -1.15    5.67
   5   6  15   -2.30    8.08
  -5  -6  15    3.02   10.22
   6   6  15    3.39    5.72
  -6   6  15    6.22    6.41
  -6  -6  15    4.48   17.13
   7   6  15    0.73    6.39
  -7   6  15    1.02   10.45
   7  -6  15    1.56    7.76
   0   7  15    4.30    5.16
   1   7  15   -2.02    5.27
  -1   7  15    9.88    7.40
   2   7  15    7.20    5.10
  -2   7  15    9.61    7.10
  -2  -7  15   17.18    7.64
   3   7  15   -0.36    5.37
  -3   7  15    2.04    7.12
  -3  -7  15    0.07    7.75
  -4  -7  15    9.66    9.23
   4   7  15   -0.04    7.53
  -4   7  15    8.11    7.36
  -5   7  15    2.94    8.18
  -5  -7  15    3.88    7.35
   5   7  15    5.63    8.04
  -5  -7  15    2.50   10.91
  -6  -7  15    3.44    9.79
   6   7  15   -0.05    6.22
  -6   7  15   -2.22    6.26
   6  -7  15   -2.63    5.45
  -6  -7  15    0.64   15.97
   0   8  15    5.72    4.98
   1   8  15    4.86    5.01
  -1   8  15    3.71    5.30
   2   8  15    8.47    7.48
  -2   8  15    6.05    7.30
   3   8  15   -1.15    5.30
  -3   8  15    2.28    7.41
  -3  -8  15    6.89    8.12
  -4   8  15    5.37    5.31
  -4  -8  15    2.52    6.75
   4   8  15   15.81    7.74
  -4  -8  15   -1.92    7.37
   4  -8  15    6.48    4.90
  -5   8  15    5.80    6.34
  -5  -8  15   -3.34    7.80
  -5  -8  15    3.86   11.82
   5   8  15   12.01    8.27
   5  -8  15    4.11    5.23
   6  -8  15    1.90    5.40
   6   8  15    2.00    9.00
  -6   8  15    5.52    6.40
  -6  -8  15    0.70   16.99
  -6  -8  15    1.89   14.03
   0   9  15    1.00    7.23
   0  -9  15    5.65    4.69
   1   9  15    0.59    5.27
  -1   9  15    7.27    7.50
   1  -9  15    5.91    4.98
  -1  -9  15    3.97    6.86
   2   9  15   -3.81    7.79
  -2  -9  15    1.49    5.08
   2  -9  15    0.34    6.82
  -2   9  15    3.23    5.32
   3  -9  15    1.49    7.09
  -3  -9  15    5.32    7.21
   3   9  15    4.23    5.63
  -3  -9  15   -1.19    6.12
  -3   9  15    7.94    7.79
  -4  -9  15    3.14   10.21
  -4  -9  15    0.37    7.64
  -4   9  15   -0.68    5.84
   4   9  15   -8.24    8.35
   4  -9  15    3.21    6.85
  -5  -9  15    2.93    8.20
  -5  -9  15   -1.03   15.21
  -5   9  15    2.90    8.98
   5   9  15    2.24    6.21
   5  -9  15    0.03    7.50
   0  10  15    4.00    5.35
   0 -10  15   -2.20    6.68
  -1 -10  15    2.31    4.84
   1  10  15    6.53    7.65
  -1  10  15    3.38    5.53
   1 -10  15    5.47    7.55
  -2 -10  15    1.60    7.11
   2  10  15   -0.07    7.97
  -2  10  15    1.84    5.43
   2 -10  15    3.78    7.02
  -3  10  15   -6.27    7.97
   3  10  15    5.47    5.59
   3 -10  15    0.46    7.17
  -3 -10  15    9.72    7.61
  -3 -10  15   -1.10    9.37
  -4 -10  15    4.07   10.72
  -4  10  15    3.75    8.70
  -4 -10  15    2.08    8.40
   4 -10  15    0.98    7.77
   4  10  15   -0.43    8.32
   0 -11  15    0.04    7.47
   0  11  15   -2.51    8.18
   1 -11  15    4.00    5.24
   1  11  15   -9.49    5.80
  -1 -11  15    3.26    5.47
  -1  11  15   -4.38    5.90
  -2  11  15    1.84    5.93
   2 -11  15   -1.01    5.41
  -2 -11  15    0.33    7.70
   2  11  15    3.58    5.69
   3 -11  15    6.23    7.81
  -3  11  15    1.14    8.27
  -3 -11  15    1.33    8.24
   3  11  15   -1.20    6.11
  -3 -11  15    0.65    9.75
   0 -12  15    9.02    7.91
   0   0  16    7.41    6.89
  -1   0  16   18.31    7.13
   1   0  16   21.53    4.89
  -2   0  16    8.54    6.98
   2   0  16    3.69    4.76
  -3   0  16    4.88    5.49
   3   0  16   10.64    4.89
  -4   0  16   -3.48    7.36
   4   0  16    0.45    7.18
  -5   0  16    5.25    5.85
   5   0  16   -1.87    7.15
   6   0  16   10.96    5.46
  -6   0  16    4.26    9.93
  -7   0  16   11.92    9.21
   7   0  16    3.67    5.80
   0   1  16    6.28    7.08
   0  -1  16    7.20    5.05
  -1  -1  16    7.15    6.73
  -1   1  16   15.56    6.80
   1  -1  16   12.72    6.92
   1   1  16    5.88    5.17
  -2  -1  16    6.94    6.94
  -2   1  16   16.75    7.09
   2  -1  16    2.86    4.80
   2   1  16    0.34    6.89
  -3  -1  16   10.62    7.46
  -3   1  16    9.66    5.24
   3  -1  16    3.62    6.69
   3   1  16    9.37    6.73
  -4  -1  16    5.99    5.72
  -4   1  16    2.58    7.58
   4  -1  16    4.65    4.78
   4   1  16   10.00    7.05
  -5  -1  16   10.16    6.10
  -5   1  16    8.46    8.20
   5  -1  16    6.09    5.23
   5   1  16   10.72    7.54
   6  -1  16   -3.91    5.31
  -6  -1  16   -0.43    7.12
   6   1  16    5.91    5.55
  -6   1  16    6.23    6.65
  -7  -1  16    0.20   13.54
  -7   1  16    0.94   12.03
   7  -1  16    4.09    5.97
   7   1  16   -2.49    8.64
   0   2  16    4.02    5.06
   0  -2  16    6.92    5.04
   1   2  16    3.28    7.03
  -1   2  16   -2.76    4.87
   1  -2  16   -6.31    6.83
  -1  -2  16    2.59    7.05
   2   2  16   -1.63    4.69
  -2  -2  16    4.07    7.08
  -2   2  16   -1.21    7.50
   2  -2  16    0.39    6.76
  -3  -2  16    4.76    7.64
  -3   2  16    2.21    5.51
   3   2  16    6.60    4.92
  -4  -2  16   11.70    8.36
  -4   2  16    8.71    5.17
   4   2  16    6.44    5.18
  -5  -2  16    4.21    6.16
  -5   2  16   -1.35    8.20
   5   2  16    3.89    4.96
  -6  -2  16    6.49   10.86
   6   2  16   14.40    7.73
  -6   2  16    5.12    6.61
  -7  -2  16    1.52   13.62
  -7   2  16   -1.14    7.83
   7   2  16   -3.89    8.81
   0   3  16   27.56    7.05
   0  -3  16   25.13    5.27
   1   3  16    5.09    4.99
  -1   3  16    9.30    7.39
   1  -3  16    4.71    6.44
  -1  -3  16    9.78    7.12
  -2  -3  16   12.69    7.38
   2   3  16   10.67    7.14
  -2   3  16   12.68    5.26
   3   3  16   12.24    7.34
  -3  -3  16    4.25    5.69
  -3   3  16    2.06    5.41
   4   3  16    4.16    5.29
  -4  -3  16   -0.48    8.50
  -4   3  16    7.45    7.56
  -5  -3  16   -5.79    6.61
  -5   3  16    3.77    8.32
   5   3  16    7.70    5.46
  -6   3  16    2.27    9.53
  -6  -3  16    0.13   11.30
   6   3  16   -3.18    8.33
  -7  -3  16   -1.60   13.15
  -7   3  16    1.92   11.24
   7   3  16    6.45    8.64
   0   4  16   -0.56    4.94
   0  -4  16    9.74    4.59
   1   4  16    5.65    4.90
  -1   4  16   14.02    6.78
  -1  -4  16    4.94    7.35
   2   4  16    3.43    5.04
  -2   4  16    1.23    4.78
  -2  -4  16    8.05    5.47
  -3  -4  16    5.72    7.91
   3   4  16    6.01    5.38
  -3   4  16    3.94    5.22
   4   4  16    5.84    7.59
  -4  -4  16    3.04    6.16
  -4   4  16    4.93    5.15
   5   4  16  -10.97    7.38
  -5  -4  16    3.94    9.50
  -5   4  16   -0.85    5.60
   6   4  16    3.33    5.76
  -6   4  16    2.09    9.13
  -6  -4  16    1.79   13.28
   7   4  16   -1.98    6.50
  -7  -4  16    0.24   11.93
  -7   4  16    7.59   10.78
   0   5  16   13.02    7.60
   1   5  16   -3.80    7.63
  -1   5  16    6.58    4.86
  -1  -5  16    1.56    4.93
   2   5  16    7.87    5.28
  -2   5  16    0.76    5.02
  -2  -5  16    0.56    7.42
  -3  -5  16   11.78    8.10
   3   5  16    4.96    5.12
  -3   5  16    7.79    5.29
   4   5  16    8.35    7.70
  -4  -5  16   -0.19    8.92
  -4   5  16   -0.42    5.28
   5   5  16    0.92    8.06
  -5  -5  16    5.33   10.38
  -5   5  16   12.14    8.28
   6   5  16    5.30    6.33
  -6   5  16    1.76    9.24
  -6  -5  16    4.28   14.47
   0   6  16   -0.36    5.00
   1   6  16    1.83    5.08
  -1   6  16    8.62    7.53
  -1  -6  16   -0.12    7.26
   2   6  16    8.20    7.59
  -2   6  16   21.41    7.34
  -2  -6  16    4.39    5.90
  -3  -6  16   -2.35    8.26
   3   6  16    9.27    7.73
  -3   6  16    7.60    7.73
  -4  -6  16    0.92    8.99
   4   6  16   -0.44    5.45
  -4   6  16    0.89    7.83
  -5   6  16    1.80    6.16
   5   6  16    5.40    8.51
  -5  -6  16    9.98   10.32
   6   6  16   -4.18    6.24
  -6   6  16    4.03    9.20
  -6  -6  16   -1.55   15.58
   0   7  16    9.13    7.30
   1   7  16    0.97    7.18
  -1   7  16    2.33    5.19
   2   7  16    7.88    7.62
  -2   7  16   13.85    7.46
  -2  -7  16    5.08    7.82
   3   7  16    3.94    7.96
  -3   7  16    2.25    7.83
  -3  -7  16    3.10    8.71
  -4  -7  16   -8.93    9.86
   4   7  16    3.90    5.93
  -4   7  16   10.07    5.92
  -5   7  16    5.78    6.00
  -5  -7  16    0.84    8.09
   5   7  16    1.74    6.18
  -5  -7  16    5.33   11.65
   0   8  16   -2.99    5.30
   1   8  16    7.28    7.60
  -1   8  16   -2.32    5.34
   2   8  16    2.07    5.34
  -2   8  16   -0.22    7.33
  -2  -8  16   -6.09    6.00
   3   8  16    3.56    8.10
  -3   8  16   17.89    7.67
  -3  -8  16    0.66    8.71
  -4   8  16    4.56    6.04
  -4  -8  16    5.99   10.10
  -4  -8  16    1.44    7.74
   4   8  16    4.15    5.94
   4  -8  16    3.15    5.04
  -5   8  16    1.41    8.88
  -5  -8  16   -1.61   12.38
   5   8  16   -0.64    6.18
  -5  -8  16    0.50    8.26
   5  -8  16    7.48    7.19
   0  -9  16    1.38    7.00
   0   9  16   -4.69    7.77
   1  -9  16    1.52    7.39
   1   9  16   12.39    5.45
  -1   9  16   10.03    7.57
  -1  -9  16    1.25    7.18
  -2  -9  16    3.46    7.34
   2   9  16    2.08    5.31
   2  -9  16   -0.66    5.02
  -2  -9  16    0.41    8.42
  -2   9  16   -3.10    5.78
   3  -9  16    3.71    5.22
  -3  -9  16    2.36    7.64
   3   9  16    4.50    5.86
  -3  -9  16    2.71    9.52
  -3   9  16   -3.61    8.32
  -4  -9  16   -3.69   11.09
  -4   9  16   -0.13    8.75
  -4  -9  16    4.19    8.13
   4   9  16    2.79    6.00
   4  -9  16    0.00    7.81
   0  10  16   -1.14    5.66
   0 -10  16    4.07    7.82
   1  10  16    8.11    8.12
  -1 -10  16    1.63    7.79
  -1  10  16    2.42    8.13
   1 -10  16   -2.00    5.38
  -2 -10  16    6.30    7.85
   2  10  16    1.27    8.23
  -2  10  16    1.61    5.82
   2 -10  16   -8.38    8.01
   3  10  16    0.79    5.87
   3 -10  16   -3.17    5.55
  -3 -10  16   -0.35    7.29
  -3 -10  16    3.14    8.21
  -1   0  17    0.81    5.42
   1   0  17   -5.07    4.98
  -2   0  17    4.03    5.33
   2   0  17    4.05    5.26
  -3   0  17    1.28    7.72
   3   0  17    2.04    5.15
  -4   0  17    6.85    8.21
   4   0  17    0.76    7.70
  -5   0  17    3.55    9.07
   5   0  17    3.13    7.93
  -6   0  17    4.37   10.46
   6   0  17    5.55    5.83
   0   1  17   10.03    5.31
   0  -1  17    7.64    5.59
   1   1  17    0.56    5.33
  -1  -1  17   -2.35    5.52
  -1   1  17    1.72    5.27
   1  -1  17   -2.26    5.13
  -2  -1  17    7.60    5.46
  -2   1  17    7.82    7.70
   2  -1  17    0.48    5.00
   2   1  17    1.04    7.36
  -3  -1  17   13.35    7.85
  -3   1  17    4.96    5.70
   3  -1  17   -2.62    5.21
   3   1  17    2.17    5.21
  -4  -1  17    1.73    6.33
  -4   1  17    8.60    6.16
   4  -1  17   -1.29    7.26
   4   1  17   10.37    7.82
  -5  -1  17    7.63    9.39
  -5   1  17    1.88    8.81
   5  -1  17    1.38    7.67
   5   1  17    7.17    5.72
   6  -1  17   -0.99    5.86
  -6  -1  17    1.43   10.73
  -6   1  17    5.90   10.47
   6   1  17   13.80    8.64
   0   2  17   -9.86    7.21
   0  -2  17    0.67    5.09
  -1  -2  17   13.81    7.63
   1   2  17   11.45    5.33
  -1   2  17   16.69    7.59
   1  -2  17   17.67    5.22
   2   2  17    3.99    7.47
  -2  -2  17    8.05    7.55
  -2   2  17    8.38    7.72
   2  -2  17    3.07    4.99
   3   2  17    5.38    7.64
  -3  -2  17    3.63    5.56
  -3   2  17    3.42    7.70
   3  -2  17   -4.53    5.03
  -4  -2  17   -0.67    5.99
  -4   2  17    0.46    8.28
   4  -2  17   11.22    7.32
   4   2  17   -2.25    5.43
  -5  -2  17    4.55    9.19
  -5   2  17    5.47    8.54
   5  -2  17   -0.17    5.56
   5   2  17   -1.58    5.65
  -6  -2  17    3.25    7.98
  -6   2  17   -1.02    7.20
   6   2  17   -4.89    8.51
   0   3  17    3.02    7.20
   0  -3  17   -1.37    7.37
   1   3  17    7.85    7.45
  -1   3  17   12.89    7.48
   1  -3  17    2.15    5.00
  -1  -3  17   -2.03    7.41
  -2  -3  17    5.61    8.10
   2   3  17    5.40    5.18
  -2   3  17    2.27    7.79
   2  -3  17    2.68    7.35
   3   3  17    4.74    5.32
  -3  -3  17    5.54    8.62
  -3   3  17    4.56    7.86
   4   3  17   11.85    8.21
  -4  -3  17   -1.98    8.75
  -4   3  17    1.58    5.40
   5   3  17    3.52    8.35
  -5  -3  17    0.10    6.86
  -5   3  17   -0.54    6.12
  -6   3  17   -2.42    9.64
   6   3  17    1.82    6.19
  -6  -3  17   -0.33   12.35
   0   4  17    8.83    5.18
   0  -4  17    5.90    5.31
   1   4  17    6.01    5.44
  -1   4  17   14.12    7.83
   1  -4  17    7.83    7.31
  -1  -4  17    7.12    5.26
  -2  -4  17    3.54    5.51
   2   4  17    2.25    7.57
  -2   4  17    3.62    7.68
  -3  -4  17    4.49    8.36
   3   4  17    6.35    7.54
  -3   4  17   -1.99    7.93
   4   4  17    3.76    5.83
  -4  -4  17    3.04    9.08
  -4   4  17    5.49    7.94
   5   4  17    8.82    6.10
  -5  -4  17   -0.53   10.19
  -5   4  17   -1.26    6.32
  -6   4  17   10.71    9.77
   6   4  17    0.86    8.79
  -6  -4  17   -0.15   13.15
   0   5  17   -5.99    7.34
   0  -5  17    3.78    7.18
   1   5  17    5.53    7.48
  -1   5  17   -0.22    5.38
  -1  -5  17   10.56    7.49
   2   5  17    0.68    5.65
  -2   5  17   10.71    7.74
  -2  -5  17    9.29    5.78
  -3  -5  17   -0.90    6.22
   3   5  17   -2.91    5.79
  -3   5  17   -4.40    5.75
   4   5  17    7.91    8.04
  -4  -5  17    4.98    9.40
  -4   5  17    2.98    5.86
   5   5  17    8.16    8.78
  -5  -5  17    5.56    7.53
  -5   5  17    7.35    9.23
   0   6  17   -0.63    7.86
   0  -6  17    0.95    7.89
   1   6  17   -1.18    5.44
  -1   6  17   -0.14    5.51
  -1  -6  17   -0.32    7.95
   2   6  17    1.59    7.61
  -2   6  17    7.55    5.61
  -2  -6  17    1.03    8.10
  -3  -6  17   -4.20    6.64
   3   6  17    1.86    8.24
  -3   6  17   -1.98    5.91
  -4  -6  17    2.17    6.89
   4   6  17    0.97    5.74
  -4   6  17   11.64    8.59
  -5   6  17   -1.56    6.03
   5   6  17    5.33    8.83
  -5  -6  17    2.21   11.27
   0   7  17    7.42    5.40
   1   7  17    3.96    7.85
  -1   7  17    5.56    5.59
  -1  -7  17   -4.02    8.17
   2   7  17   -0.70    5.55
  -2   7  17    2.30    5.85
  -2  -7  17    5.84    8.46
  -3  -7  17    7.97    9.19
   3   7  17    0.65    8.29
  -3   7  17    2.79    5.71
  -4  -7  17    1.49    9.82
   4   7  17    1.95    6.32
  -4   7  17    2.07    8.57
   0   8  17   -0.75    7.92
   1   8  17    4.36    5.67
  -1   8  17    3.99    7.94
  -1  -8  17    4.18    8.24
   2   8  17   -2.00    8.12
  -2   8  17    8.33    5.89
  -2  -8  17    2.10    6.07
   3   8  17   -0.26    5.84
  -3   8  17    1.89    8.58
  -3  -8  17    5.36    9.35
   0  -9  17    0.53    7.58
   0   9  17    1.50    5.90
   1  -9  17    3.95    7.50
   1   9  17    3.15    8.32
  -1   9  17    9.67    8.43
  -1  -9  17    1.27    7.75
  -2  -9  17    0.10    8.01
   2   9  17   -3.57    6.05
   2  -9  17    3.04    5.84
  -2   9  17   -2.94    5.97
  -2  -9  17    7.72    9.45
   0   0  18    6.74    5.60
   1   0  18    2.90    5.36
  -1   0  18   -0.33    5.88
  -2   0  18   -1.69    8.59
   2   0  18   -2.14    5.53
  -3   0  18   -1.73    8.29
   3   0  18   -3.42    5.59
  -4   0  18   -6.56    8.76
   4   0  18   -0.82    5.63
  -5   0  18   -2.07    9.83
   5   0  18   -2.53    6.18
   0  -1  18   13.35    5.21
   0   1  18    8.30    5.72
   1   1  18   -1.33    5.62
  -1  -1  18    1.17    5.49
  -1   1  18    5.42    7.67
   1  -1  18   -1.32    5.00
   2   1  18    3.57    5.74
  -2  -1  18    7.74    8.17
  -2   1  18    1.04    6.00
   2  -1  18    2.15    7.45
  -3  -1  18    6.43    6.45
  -3   1  18    6.07    5.73
   3  -1  18   -2.71    7.95
   3   1  18    3.03    5.99
  -4  -1  18    8.58    8.57
  -4   1  18    1.89    6.14
   4  -1  18    4.70    5.79
   4   1  18   -2.29    5.91
  -5  -1  18   16.69    9.68
  -5   1  18   -2.77    9.27
   5  -1  18   -6.65    5.89
   5   1  18   -3.52    6.03
   0   2  18   -1.04    5.40
   0  -2  18    8.12    8.15
  -1  -2  18    1.88    7.83
   1   2  18    4.79    5.58
  -1   2  18    1.11    8.22
   1  -2  18    1.53    5.88
   2   2  18   -4.59    7.86
  -2  -2  18    3.02    5.96
  -2   2  18    2.01    5.69
   2  -2  18    8.86    7.83
   3   2  18   -5.64    8.28
  -3  -2  18    3.27    8.63
  -3   2  18   -1.99    8.52
   3  -2  18    7.76    8.08
   4   2  18    6.51    6.10
  -4  -2  18    1.99    8.97
  -4   2  18    4.13    6.03
   4  -2  18    5.35    5.82
  -5  -2  18    2.94   10.11
  -5   2  18    4.73    9.22
   5  -2  18    0.08    8.36
   5   2  18    3.56    6.25
   0   3  18    1.69    5.65
   0  -3  18    2.78    5.76
  -1  -3  18   -0.36    6.27
   1   3  18    2.34    5.57
  -1   3  18   -4.51    7.79
   1  -3  18    9.69    7.70
  -2  -3  18    8.78    9.09
   2   3  18    8.73    7.86
  -2   3  18    3.39    8.26
   2  -3  18    2.94    5.39
   3   3  18    9.75    7.98
  -3  -3  18    3.89    8.65
  -3   3  18    0.82    8.36
   3  -3  18   -3.54    5.59
   4   3  18    7.16    6.06
  -4  -3  18    6.17    9.53
  -4   3  18   10.46    8.69
   4  -3  18    0.80    8.31
   5   3  18   -1.72    6.44
  -5  -3  18    2.38   10.29
   5  -3  18    4.58    6.11
  -5   3  18    0.62    9.28
   0   4  18   -2.32    5.55
   0  -4  18    4.12    8.52
   1   4  18    5.54    5.85
  -1   4  18   11.19    7.58
   1  -4  18    3.29    5.28
  -1  -4  18   -0.06    8.40
  -2  -4  18   -1.52    8.81
   2   4  18   -4.30    5.72
  -2   4  18   -1.80    8.20
   2  -4  18   -3.75    7.71
   3   4  18    2.38    5.81
  -3  -4  18   -6.43    9.29
  -3   4  18    3.49    6.02
   4   4  18   11.88    8.52
  -4  -4  18    1.63    9.95
  -4   4  18    2.32    6.43
   0   5  18    1.04    7.74
   0  -5  18    7.99    8.22
   1   5  18    5.94    7.78
  -1   5  18   -1.93    7.92
   1  -5  18    0.25    5.72
  -1  -5  18   -5.76    8.04
  -2  -5  18    7.23    8.92
   2   5  18    1.93    5.79
  -2   5  18   -4.02    8.35
  -3  -5  18   -1.59    9.24
   3   5  18    4.96    8.79
  -3   5  18   -0.75    8.10
   4   5  18    0.89    6.29
  -4  -5  18    4.27    9.70
  -4   5  18   -2.36    8.74
   0   6  18    5.30    8.09
   0  -6  18   10.70    5.82
   1   6  18   -3.38    5.78
  -1   6  18   -2.09    8.12
   1  -6  18   -3.23    6.07
  -1  -6  18    8.71    8.55
   2   6  18    9.86    8.30
  -2   6  18   13.57    8.23
  -2  -6  18    1.65    9.37
  -3  -6  18    2.09    9.70
   3   6  18   -1.15    5.98
  -3   6  18   -6.57    8.49
   0   7  18    7.71    8.35
   0  -7  18    5.92    8.72
   1   7  18   -3.20    5.91
  -1   7  18   -3.77    5.94
  -1  -7  18   10.61    9.11
   2   7  18   -1.27    6.06
  -2   7  18    2.13    6.16
  -2  -7  18    9.85    9.19
   0   8  18    9.27    6.02
   1   0  19    2.24    6.05
  -1   0  19   -2.75    8.55
   2   0  19   -5.52    8.41
  -2   0  19    0.36    5.96
  -3   0  19   -0.24    6.54
   3   0  19    4.51    8.77
  -4   0  19    6.25    9.40
   4   0  19    3.08    6.41
   0  -1  19   -0.82    6.36
   0   1  19    3.50    8.40
   1   1  19    8.43    8.35
  -1  -1  19   -0.65    6.05
  -1   1  19   -1.57    8.71
   1  -1  19   -2.36    6.15
   2   1  19    3.01    6.04
  -2  -1  19   -4.25    8.65
  -2   1  19    2.18    8.53
   2  -1  19   -1.29    8.24
   3   1  19    1.87    6.20
  -3  -1  19   -1.43    9.29
  -3   1  19   -2.57    9.35
   3  -1  19    4.41    8.50
  -4  -1  19    4.28    9.79
  -4   1  19   -3.70    6.63
   4  -1  19    7.52    6.16
   0  -2  19   -2.56    8.33
   0   2  19   14.76    8.13
  -1  -2  19    4.80    8.65
   1   2  19    1.90    8.35
  -1   2  19   -1.82    6.05
   1  -2  19   15.24    7.79
   2   2  19    6.69    6.35
  -2  -2  19   -3.64    6.60
  -2   2  19   -0.10    6.29
   2  -2  19    0.19    5.75
   3   2  19    1.69    6.22
  -3  -2  19    4.45    9.63
  -3   2  19    0.29    8.70
   3  -2  19    8.84    5.96
   0   3  19    1.72    7.98
   0  -3  19    2.69    8.79
  -1  -3  19   -3.48    6.31
   1   3  19    5.37    8.47
  -1   3  19    8.23    5.95
   1  -3  19   -0.73    6.04
  -2  -3  19   -3.15    6.20
   2   3  19   -5.84    6.07
  -2   3  19    3.79    6.17
   2  -3  19    3.86    8.56
   3   3  19   -0.23    5.95
  -3  -3  19    3.87    9.17
  -3   3  19    8.13    9.21
   3  -3  19   -1.74    8.64
   0   4  19   10.49    8.52
   0  -4  19    2.94    6.04
  -1  -4  19    4.29    6.12
   1   4  19   -1.20    8.49
  -1   4  19    4.06    8.46
   1  -4  19    1.82    5.78
  -2  -4  19    4.60    9.68
   2   4  19    8.51    6.02
  -2   4  19    0.74    8.91
   2  -4  19   13.46    8.11
   0   5  19   -0.50    8.71
   0  -5  19    2.60    6.39
   1   5  19    5.26    8.93
  -1   5  19   -0.43    8.56
   1  -5  19   -1.21    6.44
  -1  -5  19   -7.85    6.62
  -2  -5  19    6.00    9.60
   2   5  19   -4.42    9.20
  -2   5  19   -8.17    8.78
   2  -5  19    3.90    8.78
   0   0  20    6.68    6.83
   1   0  20   -4.34    6.84
  -1   0  20   -0.84    9.32
   0  -1  20    4.78    9.23
   0   1  20    1.60    8.95
   1   1  20   -2.32    9.07
  -1  -1  20    6.50    6.75
   0   0   0    0.00    0.00
_computing_structure_solution     'SHELXT 2018/2 (Sheldrick, 2018)'
;
_shelx_hkl_checksum     1795
_shelx_res_file
;
TITL es82_a.res in P2(1)2(1)2(1)
    shelx.res
    created by SHELXL-2018/3 at 14:07:48 on 30-Jul-2020
CELL  0.71073   8.1730  11.8143  13.1721   90.000   90.000   90.000
ZERR     4.00   0.0004   0.0009   0.0008    0.000    0.000    0.000
LATT  -1
SYMM  1/2 - X, - Y, 1/2 + Z
SYMM  - X, 1/2 + Y, 1/2 - Z
SYMM  1/2 + X, 1/2 - Y, - Z
SFAC  C    H    I    N    O
UNIT  56 48 4 4 4
MERG   2
OMIT    -2.00  52.00
TWIN
MORE -1
HTAB O1 N1
FMAP   2
PLAN    5
SIZE     0.130   0.343   0.660
ACTA
BOND   $H
CONF
LIST   4
L.S.  25
TEMP    23.00
WGHT    0.030400
BASF  -0.03327
FVAR       0.42281
C1    1    0.532748    0.786296    0.823775    11.00000    0.05023    0.05033 =
         0.05308    0.00178    0.00246   -0.00533
C2    1    0.635866    0.819187    0.900251    11.00000    0.07417    0.05841 =
         0.06656   -0.00550   -0.00300   -0.00961
AFIX  43
H2    2    0.598522    0.866780    0.951494    11.00000   -1.20000
AFIX   0
C3    1    0.796577    0.780984    0.900757    11.00000    0.07298    0.07497 =
         0.08095   -0.00055   -0.02514   -0.01427
AFIX  43
H3    2    0.867715    0.803861    0.951899    11.00000   -1.20000
AFIX   0
C4    1    0.849242    0.710923    0.827284    11.00000    0.05784    0.06836 =
         0.08970   -0.00373   -0.01496   -0.00526
AFIX  43
H4    2    0.956517    0.684703    0.828468    11.00000   -1.20000
AFIX   0
C5    1    0.745232    0.677342    0.749733    11.00000    0.04996    0.05705 =
         0.08258   -0.00705   -0.00156    0.00197
AFIX  43
H5    2    0.783507    0.629118    0.699235    11.00000   -1.20000
AFIX   0
C6    1    0.584921    0.715012    0.746873    11.00000    0.04875    0.04710 =
         0.05656    0.00110   -0.00700   -0.00223
C7    1    0.519566    0.658869    0.581472    11.00000    0.04878    0.05041 =
         0.05760    0.00133    0.00790    0.00216
AFIX  43
H7    2    0.628176    0.672300    0.564200    11.00000   -1.20000
AFIX   0
C8    1    0.410031    0.614764    0.504303    11.00000    0.04639    0.05007 =
         0.04618    0.00260    0.00204    0.00258
C9    1    0.471947    0.586929    0.409205    11.00000    0.05449    0.06966 =
         0.05561   -0.00255    0.01513   -0.00135
AFIX  43
H9    2    0.582202    0.598902    0.395435    11.00000   -1.20000
AFIX   0
C10   1    0.373822    0.542500    0.336079    11.00000    0.07389    0.07325 =
         0.05111   -0.01236    0.00828    0.00585
AFIX  43
H10   2    0.416758    0.523217    0.273023    11.00000   -1.20000
AFIX   0
C11   1    0.209297    0.526226    0.356382    11.00000    0.07236    0.06109 =
         0.05364   -0.00035   -0.01762   -0.00072
AFIX  43
H11   2    0.142297    0.496373    0.305986    11.00000   -1.20000
AFIX   0
C12   1    0.141974    0.553161    0.449543    11.00000    0.04923    0.05655 =
         0.05470    0.00544   -0.00619   -0.00096
C13   1    0.243154    0.598769    0.523187    11.00000    0.04501    0.04761 =
         0.05313    0.00435    0.00404    0.00428
C14   1   -0.037390    0.535793    0.470322    11.00000    0.05252    0.08869 =
         0.08411    0.00569   -0.00931   -0.00835
AFIX 137
H14A  2   -0.050482    0.493780    0.532175    11.00000   -1.50000
H14B  2   -0.085832    0.494527    0.415201    11.00000   -1.50000
H14C  2   -0.090242    0.607994    0.476842    11.00000   -1.50000
AFIX   0
I1    3    0.292326    0.846367    0.823230    11.00000    0.06556    0.08949 =
         0.07027   -0.00944    0.00531    0.01860
O1    5    0.175439    0.624675    0.613864    11.00000    0.04935    0.08806 =
         0.05699   -0.00660    0.00949   -0.00168
N1    4    0.472843    0.680167    0.672709    11.00000    0.04684    0.05046 =
         0.05480    0.00216   -0.00065   -0.00061
H1    2    0.253682    0.659976    0.653837    11.00000    0.08022
HKLF 4
REM  es82_a.res in P2(1)2(1)2(1)
REM wR2 = 0.0628, GooF = S = 0.920, Restrained GooF = 0.920 for all data
REM R1 = 0.0312 for 1949 Fo > 4sig(Fo) and 0.0444 for all 2482 data
REM 160 parameters refined using 0 restraints
END
WGHT      0.0304      0.0000
REM Highest difference peak  0.458,  deepest hole -0.207,  1-sigma level  0.057
Q1    1   0.2815  0.7591  0.8203  11.00000  0.05    0.46
Q2    1   0.4306  0.8413  0.8059  11.00000  0.05    0.32
Q3    1   0.2636  0.9421  0.8347  11.00000  0.05    0.27
Q4    1   0.3550  0.8941  0.8802  11.00000  0.05    0.25
Q5    1   0.1652  0.8119  0.8312  11.00000  0.05    0.24
;
_shelx_res_checksum     77505
