# Supplementary material for: Crystal structure and Hirshfeld surface analysis of (E)-2-{[(2-iodo­phen­yl)imino]­meth­yl}-6-methyl­phenol
Source: Acta Crystallogr E Crystallogr Commun. 2020 Sep 4;76(Pt 10):1595–8. doi: 10.1107/S2056989020011974 (PMC7534256; doi:10.1107/S2056989020011974)
Supplement: Supplementary file 2 [file e-76-01595-Isup2.hkl]

data_I                                                                          
_shelx_title ' es82_a.res in P2(1)2(1)2(1)'                                     
_shelx_refln_list_code          4                                               
_shelx_F_calc_maximum      230.44                                               
_exptl_crystal_F_000       656.00                                               
_reflns_d_resolution_high  0.8107                                               
                                                                                
loop_                                                                           
 _space_group_symop_operation_xyz                                               
 'x, y, z'                                                                      
 '-x+1/2, -y, z+1/2'                                                            
 '-x, y+1/2, -z+1/2'                                                            
 'x+1/2, -y+1/2, -z'                                                            
                                                                                
_cell_length_a     8.1730                                                       
_cell_length_b    11.8143                                                       
_cell_length_c    13.1721                                                       
_cell_angle_alpha  90.000                                                       
_cell_angle_beta   90.000                                                       
_cell_angle_gamma  90.000                                                       
                                                                                
_shelx_F_squared_multiplier     1.000                                           
                                                                                
loop_                                                                           
 _refln_index_h                                                                 
 _refln_index_k                                                                 
 _refln_index_l                                                                 
 _refln_F_squared_calc                                                          
 _refln_F_squared_meas                                                          
 _refln_F_squared_sigma                                                         
 _refln_observed_status                                                         
   2   0   0      18364.89      17954.51       183.31 o                         
   4   0   0       4508.01       4412.36        69.81 o                         
   6   0   0         65.01         88.21        28.58 o                         
   8   0   0        130.59        166.08        31.16 o                         
  10   0   0         73.54         72.38        35.69 o                         
   1   1   0        334.37        380.43        28.78 o                         
   2   1   0       3412.58       3591.06       102.59 o                         
   3   1   0       3167.47       3321.85        61.48 o                         
   4   1   0       6162.90       6316.42        56.28 o                         
   5   1   0        441.63        441.12        24.28 o                         
   6   1   0       3049.49       3119.77        39.37 o                         
   7   1   0        104.61        106.16        19.42 o                         
   8   1   0        524.99        506.83        25.22 o                         
   9   1   0        120.00        129.91        25.31 o                         
  10   1   0         39.58         51.17        28.63 o                         
   0   2   0       8926.83      10096.69        92.79 o                         
   1   2   0        229.06        254.74        19.88 o                         
   2   2   0       1854.74       1929.64        32.18 o                         
   3   2   0      20468.76      20990.15        89.83 o                         
   4   2   0       1003.12       1024.61        35.97 o                         
   5   2   0       6727.19       6865.37        55.47 o                         
   6   2   0         13.19          7.77        20.62 o                         
   7   2   0       1268.05       1289.32        34.26 o                         
   8   2   0         11.95         13.51        20.59 o                         
   9   2   0         55.54         61.71        24.27 o                         
   1   3   0      25453.66      26400.54       249.86 o                         
   2   3   0        525.03        566.93        17.89 o                         
   3   3   0       9548.17       9707.01        93.00 o                         
   4   3   0        370.71        452.05        26.68 o                         
   5   3   0        198.16        187.22        17.15 o                         
   6   3   0        226.97        226.27        20.03 o                         
   7   3   0          0.57          7.20        19.08 o                         
   8   3   0         21.14         20.56        20.71 o                         
   9   3   0        168.09        190.32        29.58 o                         
   0   4   0      13801.02      14209.35       198.83 o                         
   1   4   0        110.58         86.40        13.31 o                         
   2   4   0       6748.98       6673.63        91.05 o                         
   3   4   0       2926.78       2926.07        33.67 o                         
   4   4   0       1163.60       1175.58        21.12 o                         
   5   4   0        910.84        952.88        31.19 o                         
   6   4   0         31.36         35.08        16.71 o                         
   7   4   0        372.50        411.14        30.77 o                         
   8   4   0        133.14        133.36        30.60 o                         
   9   4   0         78.32         79.43        24.33 o                         
   1   5   0       1181.92       1181.92        19.52 o                         
   2   5   0       1846.25       1855.56        47.24 o                         
   3   5   0        142.21        139.96        12.16 o                         
   4   5   0       3668.93       3539.96        61.73 o                         
   5   5   0        298.32        312.64        24.52 o                         
   6   5   0       1944.16       1899.81        34.18 o                         
   7   5   0        189.69        169.77        30.04 o                         
   8   5   0        552.13        481.68        26.96 o                         
   9   5   0          3.81         21.70        23.72 o                         
   0   6   0      10460.78      10168.22       121.58 o                         
   1   6   0         19.11         17.94        13.87 o                         
   2   6   0       3992.57       4061.85        28.62 o                         
   3   6   0       1702.74       1694.02        19.80 o                         
   4   6   0       1533.91       1503.10        44.20 o                         
   5   6   0        675.12        672.55        23.30 o                         
   6   6   0          0.09         23.89        19.35 o                         
   7   6   0        235.34        237.68        22.93 o                         
   8   6   0         14.98         37.65        30.49 o                         
   9   6   0          3.20          1.73        22.26 o                         
   1   7   0       4051.46       3957.12        38.04 o                         
   2   7   0         32.53         25.89        11.74 o                         
   3   7   0       1457.72       1446.00        24.30 o                         
   4   7   0        176.86        166.00        12.61 o                         
   5   7   0        142.33        136.50        18.12 o                         
   6   7   0        343.28        393.30        23.27 o                         
   7   7   0        193.45        191.03        32.33 o                         
   8   7   0         46.82         57.45        22.82 o                         
   0   8   0         56.97         59.02        14.05 o                         
   1   8   0        267.99        264.00        13.42 o                         
   2   8   0        107.15        118.32        13.54 o                         
   3   8   0       1583.32       1647.23        24.70 o                         
   4   8   0         68.42         63.91        15.03 o                         
   5   8   0        814.14        835.23        19.65 o                         
   6   8   0         44.27         77.53        20.31 o                         
   7   8   0        619.94        565.14        34.07 o                         
   8   8   0        133.06        123.45        34.46 o                         
   1   9   0       1457.68       1427.00        18.47 o                         
   2   9   0        320.20        312.35        13.42 o                         
   3   9   0       1097.76       1079.72        23.86 o                         
   4   9   0        334.49        342.66        14.81 o                         
   5   9   0        470.32        448.38        24.09 o                         
   6   9   0         96.71        133.69        22.10 o                         
   7   9   0          0.01          5.82        31.49 o                         
   0  10   0        600.05        613.01        22.43 o                         
   1  10   0         46.27         52.95        11.28 o                         
   2  10   0        592.24        613.27        15.74 o                         
   3  10   0         65.04         42.95        10.84 o                         
   4  10   0         40.56         56.86        12.14 o                         
   5  10   0         68.98         71.00        17.53 o                         
   6  10   0         38.67         33.17        31.05 o                         
   7  10   0         44.57         28.92        32.72 o                         
   1  11   0         38.27         49.10        15.22 o                         
   2  11   0         52.31         53.78        12.13 o                         
   3  11   0          2.49          4.51        10.87 o                         
   4  11   0        209.21        214.62        15.59 o                         
   5  11   0          0.14          4.91        17.74 o                         
   6  11   0        187.09        150.42        34.74 o                         
   0  12   0         12.21         11.45        20.77 o                         
   1  12   0         36.90         47.88        13.40 o                         
   2  12   0         68.35         97.24        18.63 o                         
   3  12   0         63.69         89.46        14.40 o                         
   4  12   0        182.68        186.60        15.60 o                         
   5  12   0         59.85         77.81        24.11 o                         
   1  13   0        238.48        208.10        13.90 o                         
   2  13   0          0.65         10.35        14.44 o                         
   3  13   0         19.53         41.61        13.44 o                         
   4  13   0         41.92         54.74        18.28 o                         
   0  14   0          2.08          2.56        20.42 o                         
   1  14   0          1.58         -4.27        16.77 o                         
   2  14   0          0.77         12.17        12.47 o                         
   1   0   1       7375.92       8023.40       127.68 o                         
   2   0   1       1519.54       1556.77        44.20 o                         
   3   0   1       2473.97       2451.55        45.14 o                         
   4   0   1       9347.18      10114.29        98.03 o                         
   5   0   1       5879.98       5729.53        50.24 o                         
   6   0   1        791.97        863.22        26.38 o                         
   7   0   1       1897.34       1903.80        33.65 o                         
   8   0   1        170.31        159.95        23.22 o                         
   9   0   1        251.19        239.62        24.77 o                         
  10   0   1          1.05          4.30        26.53 o                         
 -10   1   1         21.06         37.80        29.32 o                         
  -9   1   1        203.70        204.81        27.23 o                         
  -8   1   1        217.69        212.29        23.04 o                         
  -7   1   1        245.03        219.63        22.97 o                         
  -6   1   1       1016.62       1018.73        27.95 o                         
  -5   1   1        247.98        224.54        20.95 o                         
  -4   1   1       2228.24       2211.74        36.08 o                         
  -3   1   1       7187.86       7398.01        55.21 o                         
  -2   1   1       8543.37       8996.84       173.01 o                         
  -1   1   1       6461.40       7303.43       118.76 o                         
   1   1   1       6093.11       7111.73       119.59 o                         
   2   1   1       8458.28       8710.43       107.23 o                         
   3   1   1       7594.76       7823.99        92.91 o                         
   4   1   1       2348.32       2196.89        46.32 o                         
   5   1   1        266.72        250.80        19.81 o                         
   6   1   1       1021.53       1022.33        30.21 o                         
   7   1   1        229.41        221.70        20.51 o                         
   8   1   1        223.72        224.79        23.43 o                         
   9   1   1        209.38        188.90        28.50 o                         
  10   1   1         21.78         24.65        28.32 o                         
  -9   2   1         92.52         97.74        27.81 o                         
  -8   2   1        225.90        240.69        20.66 o                         
  -7   2   1        210.36        200.33        23.66 o                         
  -6   2   1        225.44        238.14        23.21 o                         
  -5   2   1        300.25        304.02        22.81 o                         
  -4   2   1        891.60        823.17        22.75 o                         
  -3   2   1       1690.44       1733.21        29.57 o                         
  -2   2   1      10375.94      10612.74        69.71 o                         
  -1   2   1      16220.48      17501.67       326.89 o                         
   0   2   1      14867.32      15686.79        91.53 o                         
   1   2   1      15819.71      16753.09       100.15 o                         
   2   2   1      10539.29      11334.41       326.79 o                         
   3   2   1       1921.50       1889.85        43.02 o                         
   4   2   1        856.69        792.75        35.74 o                         
   5   2   1        308.51        289.81        22.10 o                         
   6   2   1        222.11        212.77        18.25 o                         
   7   2   1        217.15        225.64        20.83 o                         
   8   2   1        228.86        263.09        19.97 o                         
   9   2   1         94.08         91.68        19.47 o                         
  -9   3   1         94.62         54.87        32.05 o                         
  -8   3   1        839.18        872.40        35.35 o                         
  -7   3   1        248.51        272.58        30.21 o                         
  -6   3   1       2797.21       2808.74        45.48 o                         
  -5   3   1       1082.40       1096.06        24.99 o                         
  -4   3   1       7617.38       7312.81       175.39 o                         
  -3   3   1        470.67        459.55        19.91 o                         
  -2   3   1       3046.33       3129.04        60.52 o                         
  -1   3   1       9200.01       9819.40       195.15 o                         
   0   3   1      11227.51      12467.14        95.97 o                         
   1   3   1       9470.44      10090.66       103.03 o                         
   2   3   1       2981.00       3024.42        42.27 o                         
   3   3   1        439.74        436.06        26.19 o                         
   4   3   1       7594.17       7594.80       333.53 o                         
   5   3   1       1079.51       1092.30        52.61 o                         
   6   3   1       2821.98       2921.09        34.06 o                         
   7   3   1        265.12        278.86        17.73 o                         
   8   3   1        836.03        763.92        41.26 o                         
   9   3   1         96.16        106.12        23.34 o                         
  -9   4   1         89.08         72.61        25.40 o                         
  -8   4   1         69.58        104.66        31.27 o                         
  -7   4   1        362.99        357.39        23.83 o                         
  -6   4   1        439.28        393.24        22.10 o                         
  -5   4   1       1969.39       2030.03        28.78 o                         
  -4   4   1       1511.25       1506.38        41.25 o                         
  -3   4   1       3519.07       3505.33        33.12 o                         
  -2   4   1       5382.11       5400.63        50.11 o                         
  -1   4   1        177.52        171.31        16.13 o                         
   0   4   1        386.74        374.06        16.56 o                         
   1   4   1        284.87        287.22        14.86 o                         
   2   4   1       5484.16       5618.63        53.41 o                         
   3   4   1       3497.91       3429.26        51.71 o                         
   4   4   1       1474.67       1466.22        28.27 o                         
   5   4   1       1927.59       1835.21        34.17 o                         
   6   4   1        426.07        425.80        21.19 o                         
   7   4   1        382.61        351.91        19.21 o                         
   8   4   1         57.23         45.29        22.97 o                         
   9   4   1         93.36         64.33        33.23 o                         
  -9   5   1        129.21        128.38        33.06 o                         
  -8   5   1        181.35        178.22        23.16 o                         
  -7   5   1        186.29        160.54        21.37 o                         
  -6   5   1          0.61         10.40        25.79 o                         
  -5   5   1         84.40         79.84        15.31 o                         
  -4   5   1         41.76         44.79        15.25 o                         
  -3   5   1       2112.90       2069.52        41.63 o                         
  -2   5   1       1838.71       1886.82        31.07 o                         
  -1   5   1      14067.10      13826.03       188.65 o                         
   0   5   1       2904.42       3043.77        53.68 o                         
   1   5   1      14062.35      13902.22       157.82 o                         
   2   5   1       1930.66       1962.22        22.62 o                         
   3   5   1       2209.88       2141.40        23.76 o                         
   4   5   1         51.56         31.28        15.92 o                         
   5   5   1         95.48         80.96        17.74 o                         
   6   5   1          0.57        -13.56        17.18 o                         
   7   5   1        204.90        211.75        19.46 o                         
   8   5   1        199.21        174.02        23.10 o                         
   9   5   1        134.78        150.14        26.74 o                         
  -9   6   1        135.34        187.45        34.46 o                         
  -8   6   1        123.60         78.87        31.38 o                         
  -7   6   1        475.36        481.68        24.72 o                         
  -6   6   1        375.04        392.12        22.99 o                         
  -5   6   1       2070.01       2044.07        27.90 o                         
  -4   6   1        233.51        229.58        17.04 o                         
  -3   6   1       1349.13       1353.10        20.72 o                         
  -2   6   1        543.30        528.71        20.23 o                         
  -1   6   1       2091.21       2096.86        24.43 o                         
   0   6   1        625.93        602.13        15.37 o                         
   1   6   1       2064.61       2030.46        20.60 o                         
   2   6   1        550.47        533.27        13.92 o                         
   3   6   1       1358.61       1325.94        20.64 o                         
   4   6   1        234.17        211.40        21.26 o                         
   5   6   1       2152.92       2126.42        62.68 o                         
   6   6   1        343.05        310.84        25.93 o                         
   7   6   1        464.06        441.95        22.32 o                         
   8   6   1        123.05         96.04        22.99 o                         
   9   6   1        132.08        163.00        35.35 o                         
  -8   7   1         19.83         50.23        32.11 o                         
  -7   7   1         97.94        130.00        20.25 o                         
  -6   7   1        794.55        783.14        22.29 o                         
  -5   7   1        479.08        461.01        18.86 o                         
  -4   7   1       1690.84       1675.00        29.12 o                         
  -3   7   1        674.73        673.84        19.72 o                         
  -2   7   1       1634.20       1591.37        18.85 o                         
  -1   7   1        139.68        217.53        56.21 o                         
   0   7   1        368.50        369.06        14.00 o                         
   1   7   1        113.02        108.82        12.40 o                         
   2   7   1       1573.22       1553.23        19.40 o                         
   3   7   1        644.39        625.04        16.51 o                         
   4   7   1       1729.48       1714.38        58.42 o                         
   5   7   1        502.83        487.80        23.94 o                         
   6   7   1        750.62        743.24        32.19 o                         
   7   7   1         84.94         65.89        28.81 o                         
   8   7   1         17.47         84.86        32.72 o                         
  -8   8   1         55.02         89.28        32.89 o                         
  -7   8   1         10.90        -10.24        30.37 o                         
  -6   8   1         32.15         32.11        14.75 o                         
  -5   8   1         10.07         19.15        13.76 o                         
  -4   8   1         90.50         83.66        15.07 o                         
  -3   8   1        452.33        468.20        16.54 o                         
  -2   8   1       2521.20       2471.20        40.75 o                         
  -1   8   1        632.84        628.97        15.31 o                         
   0   8   1       3111.11       3060.97        23.86 o                         
   1   8   1        584.50        574.44        13.87 o                         
   2   8   1       2527.02       2556.13        83.11 o                         
   3   8   1        446.94        443.54        25.01 o                         
   4   8   1         63.71         72.44        18.61 o                         
   5   8   1         16.68         11.47        17.39 o                         
   6   8   1         32.15         40.24        23.44 o                         
   7   8   1         10.17         15.94        22.71 o                         
   8   8   1         50.56         57.17        34.91 o                         
  -7   9   1         71.62         97.50        31.88 o                         
  -6   9   1        176.93        180.96        23.55 o                         
  -5   9   1        212.61        219.63        21.12 o                         
  -4   9   1        276.79        278.81        15.09 o                         
  -3   9   1        180.47        176.05        12.76 o                         
  -2   9   1        125.11        132.42        12.56 o                         
  -1   9   1        857.70        886.23        18.56 o                         
   0   9   1         19.70         20.79        12.12 o                         
   1   9   1        854.98        894.97        15.71 o                         
   2   9   1        128.39        124.68        12.57 o                         
   3   9   1        182.41        186.98        14.34 o                         
   4   9   1        294.64        299.05        20.63 o                         
   5   9   1        210.35        206.04        18.32 o                         
   6   9   1        188.28        183.02        25.27 o                         
   7   9   1         71.93         83.01        33.45 o                         
  -7  10   1         78.41         89.61        33.00 o                         
  -6  10   1         72.75         88.83        31.10 o                         
  -5  10   1        448.27        467.04        27.55 o                         
  -4  10   1         62.79         61.67        13.89 o                         
  -3  10   1        417.21        414.83        16.61 o                         
  -2  10   1        185.18        185.78        14.28 o                         
  -1  10   1         32.40         40.05        12.74 o                         
   0  10   1          0.56         23.53        11.10 o                         
   1  10   1         39.71         62.95        14.04 o                         
   2  10   1        177.96        162.45        13.13 o                         
   3  10   1        412.39        419.16        16.41 o                         
   4  10   1         43.15         38.59        18.16 o                         
   5  10   1        429.46        422.53        20.94 o                         
   6  10   1         72.86         86.68        20.41 o                         
   7  10   1         84.62        120.94        25.06 o                         
  -6  11   1         33.05         40.39        23.05 o                         
  -5  11   1         27.10         37.56        20.33 o                         
  -4  11   1         51.06         64.82        16.44 o                         
  -3  11   1        127.37        144.18        11.88 o                         
  -2  11   1        265.16        274.13        14.60 o                         
  -1  11   1        518.43        530.46        19.72 o                         
   0  11   1        132.76        149.12        12.82 o                         
   1  11   1        550.29        520.96        15.08 o                         
   2  11   1        267.70        292.75        14.37 o                         
   3  11   1        130.06        124.40        14.07 o                         
   4  11   1         53.02         60.33        19.48 o                         
   5  11   1         30.05         31.74        18.63 o                         
   6  11   1         28.10         21.02        21.91 o                         
  -5  12   1         58.83         35.94        16.55 o                         
  -4  12   1         34.01         34.43        14.41 o                         
  -3  12   1         42.20         46.11        14.65 o                         
  -2  12   1         92.43         97.49        13.21 o                         
  -1  12   1          9.17         17.64        10.36 o                         
   0  12   1        203.00        246.21        14.29 o                         
   1  12   1          8.72         20.97        11.67 o                         
   2  12   1         89.96         99.10        14.51 o                         
   3  12   1         38.06         33.53        19.45 o                         
   4  12   1         29.05         35.27        19.64 o                         
   5  12   1         52.75         21.87        19.76 o                         
  -4  13   1         50.68         57.68        18.19 o                         
  -3  13   1         10.41         26.56        15.81 o                         
  -2  13   1         36.94         32.29        11.96 o                         
  -1  13   1          3.66         18.30        13.96 o                         
   0  13   1         16.36         17.80        12.12 o                         
   1  13   1          3.81         11.06        12.91 o                         
   2  13   1         36.80         40.07        17.18 o                         
   3  13   1          7.06         18.94        17.21 o                         
   4  13   1         62.32         83.96        21.98 o                         
  -2  14   1         53.53         42.29        16.32 o                         
  -1  14   1         10.14         23.60        15.56 o                         
   0  14   1         36.53         34.20        20.35 o                         
   1  14   1         10.84         14.15        14.49 o                         
   2  14   1         49.45         38.64        18.02 o                         
   1   0   2      10201.60      10935.11       264.81 o                         
   2   0   2       9091.43       9134.02       432.62 o                         
   3   0   2       5861.16       6163.90        68.31 o                         
   4   0   2       1340.14       1339.49        31.96 o                         
   5   0   2        324.19        316.33        32.67 o                         
   6   0   2          7.37         -0.55        19.85 o                         
   7   0   2          7.08         13.46        19.31 o                         
   8   0   2        109.53        107.87        18.20 o                         
   9   0   2        156.58        175.86        24.70 o                         
  10   0   2         50.18         70.28        27.41 o                         
  -9   1   2         86.89        102.83        26.51 o                         
  -8   1   2        167.95        162.66        19.57 o                         
  -7   1   2        853.39        868.90        37.09 o                         
  -6   1   2        755.70        731.79        23.61 o                         
  -5   1   2       2175.63       2166.96        28.57 o                         
  -4   1   2       4526.57       4772.47       152.88 o                         
  -3   1   2       7176.08       7330.11       281.37 o                         
  -2   1   2       5473.10       5608.78       182.72 o                         
  -1   1   2       9275.12       9703.60       125.47 o                         
   0   1   2       4363.25       5221.38       122.50 o                         
   1   1   2       9054.27       8707.47       121.50 o                         
   2   1   2       5548.71       5581.45        73.97 o                         
   3   1   2       7075.76       7292.18       105.41 o                         
   4   1   2       4531.90       4564.84        66.12 o                         
   5   1   2       2199.34       2102.13        48.44 o                         
   6   1   2        732.64        749.83        25.74 o                         
   7   1   2        784.88        801.72        26.51 o                         
   8   1   2        145.26        160.88        19.75 o                         
   9   1   2         90.26        122.49        23.86 o                         
  -9   2   2        105.50        112.88        24.17 o                         
  -8   2   2        579.02        540.52        23.37 o                         
  -7   2   2        624.70        624.98        29.28 o                         
  -6   2   2       1909.91       1852.28        71.60 o                         
  -5   2   2       2161.93       2170.66        42.13 o                         
  -4   2   2       4547.17       4508.22        95.77 o                         
  -3   2   2       3143.49       3269.66        56.16 o                         
  -2   2   2        594.01        618.33        39.16 o                         
  -1   2   2        918.07       1026.96        43.86 o                         
   0   2   2      10720.92      11373.28        91.86 o                         
   1   2   2       1198.62       1366.81       105.22 o                         
   2   2   2        537.83        562.56        28.09 o                         
   3   2   2       3012.80       3000.72        52.64 o                         
   4   2   2       4678.25       4434.40        61.87 o                         
   5   2   2       2107.42       1971.13        41.45 o                         
   6   2   2       1948.08       1903.44        39.77 o                         
   7   2   2        593.55        557.40        34.65 o                         
   8   2   2        587.28        585.44        26.84 o                         
   9   2   2        112.21         96.59        23.90 o                         
  -9   3   2         76.06         74.40        30.99 o                         
  -8   3   2        110.89        117.97        21.65 o                         
  -7   3   2         32.36         21.42        17.90 o                         
  -6   3   2        137.55        147.27        16.95 o                         
  -5   3   2        758.05        785.81        22.72 o                         
  -4   3   2       2360.45       2371.23        70.40 o                         
  -3   3   2       3695.74       3715.21        37.57 o                         
  -2   3   2       8018.87       8186.86       122.39 o                         
  -1   3   2      17860.11      18576.24       303.52 o                         
   0   3   2      53101.70      52678.15      1573.02 o                         
   1   3   2      17646.59      18242.80       195.19 o                         
   2   3   2       8161.90       8318.06        60.20 o                         
   3   3   2       3552.31       3515.64        41.52 o                         
   4   3   2       2387.02       2400.94       151.70 o                         
   5   3   2        759.16        778.13        26.39 o                         
   6   3   2        157.68        176.93        30.32 o                         
   7   3   2         43.86         63.24        19.91 o                         
   8   3   2        105.61        102.33        18.59 o                         
   9   3   2         74.46         78.19        17.19 o                         
  -9   4   2         69.70         95.49        25.28 o                         
  -8   4   2        301.50        311.18        24.61 o                         
  -7   4   2        285.78        305.42        29.81 o                         
  -6   4   2       1185.49       1138.67        75.77 o                         
  -5   4   2        867.23        874.73        21.25 o                         
  -4   4   2       1343.66       1311.49        85.81 o                         
  -3   4   2       2045.93       2055.05        51.60 o                         
  -2   4   2       3038.81       3035.55        56.22 o                         
  -1   4   2       3267.18       3138.00        39.79 o                         
   0   4   2        500.33        437.79        26.64 o                         
   1   4   2       3105.08       2977.05        34.86 o                         
   2   4   2       2900.88       2908.94        84.97 o                         
   3   4   2       1949.66       1956.04        31.82 o                         
   4   4   2       1273.57       1252.08        29.58 o                         
   5   4   2        912.41        903.51        53.59 o                         
   6   4   2       1221.54       1202.95        31.23 o                         
   7   4   2        258.66        261.62        26.27 o                         
   8   4   2        301.87        327.04        23.79 o                         
   9   4   2         71.65         78.82        23.86 o                         
  -9   5   2         36.95         38.65        22.49 o                         
  -8   5   2        109.89        136.04        30.21 o                         
  -7   5   2        726.42        690.88        25.62 o                         
  -6   5   2       1369.89       1422.01        62.20 o                         
  -5   5   2       2270.73       2288.53        81.53 o                         
  -4   5   2       1395.89       1344.98        88.80 o                         
  -3   5   2       6693.79       6766.56       145.44 o                         
  -2   5   2       1050.48       1057.91        22.42 o                         
  -1   5   2        236.95        236.90        18.76 o                         
   0   5   2        564.50        569.19        17.67 o                         
   1   5   2        230.36        230.10        17.21 o                         
   2   5   2       1221.63       1232.47        25.50 o                         
   3   5   2       6698.00       6646.78        56.97 o                         
   4   5   2       1284.94       1155.36        91.82 o                         
   5   5   2       2169.36       1942.22        99.26 o                         
   6   5   2       1396.15       1368.55        32.19 o                         
   7   5   2        747.38        769.25        51.66 o                         
   8   5   2        102.10         97.43        22.34 o                         
   9   5   2         31.27         15.66        26.34 o                         
  -9   6   2         69.76        111.60        33.06 o                         
  -8   6   2          1.77          0.34        30.26 o                         
  -7   6   2         76.01         98.34        28.19 o                         
  -6   6   2        104.81         98.74        14.81 o                         
  -5   6   2        213.18        217.94        20.86 o                         
  -4   6   2        862.52        859.97        42.07 o                         
  -3   6   2       2694.10       2689.63        63.12 o                         
  -2   6   2       2985.88       2981.51        82.91 o                         
  -1   6   2       4876.04       4835.24        32.87 o                         
   0   6   2       4674.40       4790.25        58.87 o                         
   1   6   2       5132.12       5152.54        49.25 o                         
   2   6   2       3049.40       3022.21        64.69 o                         
   3   6   2       2636.97       2587.70        31.83 o                         
   4   6   2        964.36        925.83        23.12 o                         
   5   6   2        184.92        193.76        22.81 o                         
   6   6   2        128.84        125.14        17.64 o                         
   7   6   2         73.26         99.29        24.58 o                         
   8   6   2          3.29         -9.73        18.91 o                         
   9   6   2         69.67        149.35        35.63 o                         
  -8   7   2         71.45         82.12        31.27 o                         
  -7   7   2        138.30        163.90        22.43 o                         
  -6   7   2        113.32        101.85        14.10 o                         
  -5   7   2         29.62         23.85        16.34 o                         
  -4   7   2         63.95         38.07        15.83 o                         
  -3   7   2        918.31        912.38        17.70 o                         
  -2   7   2       1608.15       1627.87        22.23 o                         
  -1   7   2        938.79        935.21        25.05 o                         
   0   7   2       3735.91       3607.47        26.03 o                         
   1   7   2        826.14        789.77        14.70 o                         
   2   7   2       1496.42       1385.42        21.04 o                         
   3   7   2        949.14        948.90        23.72 o                         
   4   7   2         69.03         47.26        20.24 o                         
   5   7   2         16.76         18.42        16.93 o                         
   6   7   2         98.00        104.93        18.40 o                         
   7   7   2        143.55        128.97        19.83 o                         
   8   7   2         70.98         99.74        24.00 o                         
  -8   8   2         77.33         89.67        32.22 o                         
  -7   8   2        235.58        180.68        31.83 o                         
  -6   8   2        626.09        638.40        20.52 o                         
  -5   8   2        287.40        320.81        34.60 o                         
  -4   8   2        788.02        798.66        21.22 o                         
  -3   8   2        375.76        364.06        25.45 o                         
  -2   8   2        515.00        506.85        17.06 o                         
  -1   8   2          0.43         14.28        10.89 o                         
   0   8   2         25.53         23.69        10.81 o                         
   1   8   2          2.10         15.09        10.51 o                         
   2   8   2        511.74        517.05        19.89 o                         
   3   8   2        368.57        364.92        17.67 o                         
   4   8   2        818.95        787.27        27.74 o                         
   5   8   2        301.62        267.65        19.66 o                         
   6   8   2        648.63        641.79        26.88 o                         
   7   8   2        240.84        214.30        31.24 o                         
   8   8   2         82.20         81.61        24.56 o                         
  -7   9   2         33.05         59.85        22.10 o                         
  -6   9   2         59.15         50.92        21.75 o                         
  -5   9   2        138.69        177.21        35.04 o                         
  -4   9   2        382.16        381.35        15.17 o                         
  -3   9   2        803.07        799.90        29.06 o                         
  -2   9   2        341.15        358.59        17.07 o                         
  -1   9   2        198.02        207.85        13.52 o                         
   0   9   2        618.70        614.24        14.96 o                         
   1   9   2        200.57        187.80        12.93 o                         
   2   9   2        359.65        384.77        25.45 o                         
   3   9   2        817.05        822.61        22.43 o                         
   4   9   2        374.39        371.39        17.80 o                         
   5   9   2        128.18        131.40        22.67 o                         
   6   9   2         61.08         70.60        18.68 o                         
   7   9   2         31.23         34.55        25.48 o                         
  -7  10   2         23.58         14.26        22.93 o                         
  -6  10   2         21.91         36.91        17.67 o                         
  -5  10   2          0.48         -6.18        17.25 o                         
  -4  10   2         67.57         91.93        15.86 o                         
  -3  10   2        134.26        145.87        21.51 o                         
  -2  10   2        471.58        511.72        22.24 o                         
  -1  10   2        989.66       1040.88        51.43 o                         
   0  10   2        290.49        272.40        19.54 o                         
   1  10   2        997.45        976.30        17.92 o                         
   2  10   2        473.55        466.36        18.07 o                         
   3  10   2        142.20        160.00        16.08 o                         
   4  10   2         62.95         77.60        19.18 o                         
   5  10   2          0.79          8.83        19.02 o                         
   6  10   2         18.21         -1.72        19.47 o                         
   7  10   2         22.79          9.51        20.91 o                         
  -6  11   2         68.94         62.08        24.21 o                         
  -5  11   2        113.81        133.09        18.63 o                         
  -4  11   2          7.23         26.74        16.09 o                         
  -3  11   2        189.33        188.33        13.91 o                         
  -2  11   2        125.64        122.14        16.25 o                         
  -1  11   2         11.67         35.84        15.84 o                         
   0  11   2          5.80          9.84        12.82 o                         
   1  11   2          9.90         20.07        14.98 o                         
   2  11   2        119.92        107.27        15.34 o                         
   3  11   2        205.25        204.95        17.38 o                         
   4  11   2         11.22         24.97        19.93 o                         
   5  11   2        125.99        121.18        19.63 o                         
   6  11   2         70.54         76.94        21.17 o                         
  -5  12   2        117.21        101.66        27.55 o                         
  -4  12   2        115.16        119.68        16.62 o                         
  -3  12   2         52.52         43.24        13.57 o                         
  -2  12   2         98.47         80.23        16.90 o                         
  -1  12   2         81.26         85.66        13.69 o                         
   0  12   2         11.21         19.04        12.74 o                         
   1  12   2         80.54         81.70        16.08 o                         
   2  12   2        100.91        112.90        18.57 o                         
   3  12   2         48.63         51.15        19.48 o                         
   4  12   2        112.88        119.97        17.65 o                         
   5  12   2        118.13        116.75        24.24 o                         
  -4  13   2         27.60          9.09        20.64 o                         
  -3  13   2         23.64         37.25        14.96 o                         
  -2  13   2         56.45         72.88        17.77 o                         
  -1  13   2         34.21         45.85        16.56 o                         
   0  13   2        110.33        108.78        15.33 o                         
   1  13   2         31.05         55.36        17.09 o                         
   2  13   2         55.16         45.23        15.50 o                         
   3  13   2         28.52         11.56        17.07 o                         
   4  13   2         30.50         25.34        18.38 o                         
  -2  14   2          5.31         24.17        20.87 o                         
  -1  14   2          8.01         16.10        17.14 o                         
   0  14   2         39.56         54.41        16.28 o                         
   1  14   2          6.73         33.24        20.15 o                         
   2  14   2          6.55         25.53        16.42 o                         
   1   0   3         46.40         69.25        47.16 o                         
   2   0   3       8134.33       8179.68       135.45 o                         
   3   0   3        416.33        417.28        27.76 o                         
   4   0   3      10603.06      10302.36       376.46 o                         
   5   0   3        460.87        444.21        25.21 o                         
   6   0   3       3638.16       3548.51        72.77 o                         
   7   0   3        331.47        303.68        24.69 o                         
   8   0   3        923.33        926.52        52.11 o                         
   9   0   3          4.98         18.76        25.83 o                         
  -9   1   3         33.03         32.56        20.35 o                         
  -8   1   3        177.11        178.32        20.84 o                         
  -7   1   3        273.61        275.44        23.93 o                         
  -6   1   3         30.78         24.95        17.21 o                         
  -5   1   3       1690.91       1659.13        72.33 o                         
  -4   1   3       1329.34       1399.85        51.18 o                         
  -3   1   3       1478.76       1455.44        35.88 o                         
  -2   1   3      11178.39      11848.14       116.97 o                         
  -1   1   3       3798.68       4067.00        80.55 o                         
   0   1   3      29015.14      31685.75       138.55 o                         
   1   1   3       3629.72       3377.06        73.56 o                         
   2   1   3      11182.94      10814.68        94.41 o                         
   3   1   3       1441.26       1389.17        38.10 o                         
   4   1   3       1378.00       1342.65        34.55 o                         
   5   1   3       1633.26       1606.81        46.60 o                         
   6   1   3         25.46         28.58        32.67 o                         
   7   1   3        237.43        238.82        19.49 o                         
   8   1   3        160.04        166.40        23.79 o                         
   9   1   3         38.02         44.98        24.18 o                         
  -9   2   3        155.57        178.33        23.38 o                         
  -8   2   3        162.80        197.68        29.93 o                         
  -7   2   3        587.37        596.80        31.33 o                         
  -6   2   3         35.92         39.62        15.02 o                         
  -5   2   3         98.43         97.84        18.89 o                         
  -4   2   3       1930.30       1990.76        45.31 o                         
  -3   2   3       5133.82       5048.25        63.21 o                         
  -2   2   3       1372.61       1352.91        46.43 o                         
  -1   2   3      20199.50      19826.35       145.61 o                         
   0   2   3          2.35          6.88        34.91 o                         
   1   2   3      19851.27      20308.21      1167.11 o                         
   2   2   3       1388.80       1367.83        81.14 o                         
   3   2   3       4966.00       4658.78       190.38 o                         
   4   2   3       1945.19       1915.97        46.99 o                         
   5   2   3         92.26         76.41        23.44 o                         
   6   2   3         65.55         78.65        22.49 o                         
   7   2   3        601.19        566.48        37.65 o                         
   8   2   3        169.71        208.22        24.25 o                         
   9   2   3        155.31        155.36        25.63 o                         
  -9   3   3        158.86        165.69        34.96 o                         
  -8   3   3         87.36         94.48        22.26 o                         
  -7   3   3       1129.64       1155.33        36.36 o                         
  -6   3   3         14.42         22.33        17.55 o                         
  -5   3   3       5503.21       5627.94        41.77 o                         
  -4   3   3         73.66         65.71        18.33 o                         
  -3   3   3       3895.58       3939.63        56.89 o                         
  -2   3   3        321.41        322.98        25.96 o                         
  -1   3   3       1809.99       1906.74        37.12 o                         
   0   3   3        621.74        587.73        26.84 o                         
   1   3   3       1888.38       1918.30        55.32 o                         
   2   3   3        332.58        330.31        28.67 o                         
   3   3   3       4140.16       4208.44       219.05 o                         
   4   3   3         97.31         98.93        21.25 o                         
   5   3   3       5447.15       5313.68        63.27 o                         
   6   3   3         27.32         35.91        30.54 o                         
   7   3   3       1118.09       1131.84        40.00 o                         
   8   3   3         99.60        101.25        19.16 o                         
   9   3   3        151.87        148.56        21.78 o                         
  -9   4   3         13.03         37.98        31.21 o                         
  -8   4   3        196.01        193.54        30.88 o                         
  -7   4   3         13.80         19.76        18.89 o                         
  -6   4   3       1069.87       1053.49        21.56 o                         
  -5   4   3        452.96        425.02        31.69 o                         
  -4   4   3       2314.54       2224.04        74.26 o                         
  -3   4   3       2908.66       2875.95        96.52 o                         
  -2   4   3       3437.37       3560.98        59.50 o                         
  -1   4   3       6576.14       6842.90        69.91 o                         
   0   4   3         37.30         29.76        18.44 o                         
   1   4   3       6563.59       6473.34        64.80 o                         
   2   4   3       3171.78       3026.79        32.82 o                         
   3   4   3       2981.26       2774.41        43.91 o                         
   4   4   3       2370.61       2274.15        35.52 o                         
   5   4   3        479.40        439.21        25.76 o                         
   6   4   3        971.40       1000.25        28.61 o                         
   7   4   3         11.68         21.24        23.09 o                         
   8   4   3        193.11        209.12        19.95 o                         
   9   4   3         15.65         25.97        22.97 o                         
  -9   5   3          9.55         28.08        32.95 o                         
  -8   5   3        109.43        130.67        21.09 o                         
  -7   5   3          1.88         15.92        16.08 o                         
  -6   5   3         20.70         23.28        18.97 o                         
  -5   5   3        108.64        103.04        13.66 o                         
  -4   5   3        578.21        574.76        21.35 o                         
  -3   5   3         43.14         30.32        15.97 o                         
  -2   5   3       7950.81       8076.96       255.28 o                         
  -1   5   3       1089.28       1167.71        21.23 o                         
   0   5   3       8578.81       8654.75        77.33 o                         
   1   5   3       1217.70       1254.82        23.55 o                         
   2   5   3       7747.88       7436.74       185.16 o                         
   3   5   3         30.61         37.04        18.81 o                         
   4   5   3        579.31        582.29        26.10 o                         
   5   5   3        102.56        107.16        26.01 o                         
   6   5   3         19.13         16.59        22.17 o                         
   7   5   3          2.79         20.98        25.70 o                         
   8   5   3        110.37        128.07        27.34 o                         
   9   5   3          9.73         11.40        22.24 o                         
  -8   6   3        283.65        291.49        32.44 o                         
  -7   6   3        236.68        254.20        21.29 o                         
  -6   6   3       1018.36       1054.37        35.94 o                         
  -5   6   3         64.17         64.67        19.52 o                         
  -4   6   3       2089.98       2130.55        94.81 o                         
  -3   6   3        584.80        614.09        21.24 o                         
  -2   6   3       1271.44       1278.17        20.48 o                         
  -1   6   3        810.40        788.27        19.29 o                         
   0   6   3       2906.63       3017.46        28.18 o                         
   1   6   3        958.24        927.60        19.63 o                         
   2   6   3       1197.35       1177.08        23.49 o                         
   3   6   3        569.93        563.11        20.66 o                         
   4   6   3       2121.72       2100.42        50.26 o                         
   5   6   3         54.24         58.38        22.98 o                         
   6   6   3       1026.77        978.68        30.18 o                         
   7   6   3        235.72        247.05        27.48 o                         
   8   6   3        283.15        303.60        30.68 o                         
  -8   7   3         13.74         30.93        22.15 o                         
  -7   7   3        354.05        322.00        16.43 o                         
  -6   7   3         83.55         77.35        14.96 o                         
  -5   7   3       1093.87       1073.41        50.18 o                         
  -4   7   3        255.90        284.16        18.09 o                         
  -3   7   3       1107.70       1095.64        18.96 o                         
  -2   7   3        738.15        723.10        23.31 o                         
  -1   7   3        142.84        126.94        14.29 o                         
   0   7   3        249.69        253.13        15.28 o                         
   1   7   3        191.37        187.87        15.20 o                         
   2   7   3        692.10        659.84        17.75 o                         
   3   7   3       1069.24        992.57        29.72 o                         
   4   7   3        271.82        241.49        20.70 o                         
   5   7   3       1028.65        991.62        28.23 o                         
   6   7   3        100.08         95.49        24.21 o                         
   7   7   3        348.28        372.81        21.00 o                         
   8   7   3         15.63         16.74        27.30 o                         
  -8   8   3         11.05         12.08        21.48 o                         
  -7   8   3         21.18         31.09        17.96 o                         
  -6   8   3         12.66          1.48        16.93 o                         
  -5   8   3        331.74        311.78        21.02 o                         
  -4   8   3         67.51         97.49        20.20 o                         
  -3   8   3       1092.83       1157.71        18.12 o                         
  -2   8   3        465.54        458.06        18.96 o                         
  -1   8   3       3897.66       3723.85        34.15 o                         
   0   8   3        281.01        258.52        13.38 o                         
   1   8   3       3943.65       3752.40        86.70 o                         
   2   8   3        420.28        426.82        16.79 o                         
   3   8   3       1164.77       1156.01        24.35 o                         
   4   8   3         72.23         65.79        17.35 o                         
   5   8   3        323.88        295.40        20.13 o                         
   6   8   3         11.27         46.82        18.36 o                         
   7   8   3         25.53         32.07        19.54 o                         
   8   8   3         11.87         23.49        21.35 o                         
  -7   9   3        143.83        182.82        19.82 o                         
  -6   9   3         34.92         36.04        18.20 o                         
  -5   9   3        197.72        225.13        22.74 o                         
  -4   9   3        140.52        138.41        15.05 o                         
  -3   9   3        392.23        387.86        17.09 o                         
  -2   9   3        128.24        141.38        15.19 o                         
  -1   9   3        230.00        226.43        17.92 o                         
   0   9   3        405.89        417.12        14.84 o                         
   1   9   3        240.89        249.46        16.34 o                         
   2   9   3        105.30        107.37        14.43 o                         
   3   9   3        383.41        373.99        19.89 o                         
   4   9   3        131.48        125.35        16.91 o                         
   5   9   3        187.86        178.66        19.32 o                         
   6   9   3         32.40         50.66        18.79 o                         
   7   9   3        132.50        112.29        20.31 o                         
  -7  10   3         20.26         14.96        18.96 o                         
  -6  10   3        368.28        429.19        21.40 o                         
  -5  10   3        162.55        144.71        18.91 o                         
  -4  10   3        298.73        301.60        18.09 o                         
  -3  10   3         40.09         45.68        12.91 o                         
  -2  10   3        109.07        117.85        14.23 o                         
  -1  10   3         70.21         69.98        12.36 o                         
   0  10   3          7.91          9.65        12.58 o                         
   1  10   3         55.34         57.50        15.41 o                         
   2  10   3         97.89        112.58        15.88 o                         
   3  10   3         50.27         63.43        17.93 o                         
   4  10   3        298.33        303.15        16.56 o                         
   5  10   3        153.89        129.79        24.41 o                         
   6  10   3        369.41        385.88        26.34 o                         
   7  10   3         21.44         26.38        21.26 o                         
  -6  11   3          2.77        -12.82        19.55 o                         
  -5  11   3         15.08         30.22        21.67 o                         
  -4  11   3         70.81         62.93        16.10 o                         
  -3  11   3        102.09        127.74        14.84 o                         
  -2  11   3        470.40        466.71        16.82 o                         
  -1  11   3         40.37         47.23        15.27 o                         
   0  11   3        266.22        289.71        17.60 o                         
   1  11   3         42.15         43.25        13.87 o                         
   2  11   3        468.09        463.35        16.56 o                         
   3  11   3         89.65         86.18        14.73 o                         
   4  11   3         62.72         82.36        20.01 o                         
   5  11   3         17.99         33.60        18.54 o                         
   6  11   3          3.48         17.14        27.33 o                         
  -5  12   3          0.56        -13.22        19.00 o                         
  -4  12   3         25.55         23.89        16.59 o                         
  -3  12   3         56.22         53.61        23.42 o                         
  -2  12   3          2.66        -13.38        16.06 o                         
  -1  12   3        160.64        180.86        14.03 o                         
   0  12   3         26.26         29.67        12.71 o                         
   1  12   3        168.38        171.42        16.62 o                         
   2  12   3          1.65          0.38        16.18 o                         
   3  12   3         56.68         82.69        20.16 o                         
   4  12   3         22.80         22.64        15.11 o                         
   5  12   3          0.63         19.01        19.34 o                         
  -4  13   3          5.70          7.70        17.62 o                         
  -3  13   3         87.56         56.37        16.02 o                         
  -2  13   3         19.19         19.59        13.80 o                         
  -1  13   3          7.97         21.20        15.15 o                         
   0  13   3         13.28         19.69        17.18 o                         
   1  13   3          7.32         12.19        18.91 o                         
   2  13   3         18.01         28.18        16.68 o                         
   3  13   3         77.83         77.44        18.21 o                         
   4  13   3          5.53         28.43        21.61 o                         
  -2  14   3         11.63         18.50        17.92 o                         
  -1  14   3         40.95         42.05        18.00 o                         
   0  14   3          2.29         -0.50        17.62 o                         
   1  14   3         45.57         41.23        17.83 o                         
   2  14   3         10.98         30.91        20.99 o                         
   1   0   4      26893.19      28597.80       177.77 o                         
   2   0   4       1406.15       1381.49        55.27 o                         
   3   0   4      10011.63      10067.21        80.13 o                         
   4   0   4         46.43         61.25        20.43 o                         
   5   0   4        163.55        170.67        22.32 o                         
   6   0   4        931.82        892.78        30.38 o                         
   7   0   4          3.04          9.34        34.29 o                         
   8   0   4        102.92         77.25        19.06 o                         
   9   0   4        382.07        419.97        32.05 o                         
  -9   1   4        151.39        141.30        22.80 o                         
  -8   1   4        161.89        175.24        20.57 o                         
  -7   1   4       1120.72       1104.77        26.96 o                         
  -6   1   4        268.38        268.61        20.05 o                         
  -5   1   4       3342.94       3377.21       120.32 o                         
  -4   1   4       1186.20       1203.64        37.25 o                         
  -3   1   4       3201.53       3147.27        61.03 o                         
  -2   1   4       1476.35       1267.55        44.58 o                         
  -1   1   4        901.91        872.63        52.47 o                         
   0   1   4       6295.28       6755.08        88.83 o                         
   1   1   4        766.14        706.66        39.32 o                         
   2   1   4       1489.98       1393.00       126.89 o                         
   3   1   4       3190.20       2972.19       120.77 o                         
   4   1   4       1142.92       1053.94        97.39 o                         
   5   1   4       3344.41       3133.47       142.08 o                         
   6   1   4        279.80        233.71        27.13 o                         
   7   1   4       1193.08       1153.77        47.55 o                         
   8   1   4        156.50        156.62        19.25 o                         
   9   1   4        150.03        152.72        25.75 o                         
  -9   2   4         45.90         27.07        32.78 o                         
  -8   2   4        270.95        312.36        24.50 o                         
  -7   2   4        142.23        131.37        20.03 o                         
  -6   2   4       3322.04       3419.30        34.93 o                         
  -5   2   4        148.66        171.95        27.52 o                         
  -4   2   4       4172.74       4214.06        58.45 o                         
  -3   2   4       4164.94       4531.28        65.11 o                         
  -2   2   4       3588.17       3371.92        56.89 o                         
  -1   2   4       1401.47       1434.97        53.64 o                         
   0   2   4        565.58        546.32        63.07 o                         
   1   2   4       1341.71       1470.82        56.19 o                         
   2   2   4       3698.50       3719.77       457.40 o                         
   3   2   4       4057.61       4086.92        84.63 o                         
   4   2   4       4139.12       3920.87       223.83 o                         
   5   2   4        123.77        113.61        33.84 o                         
   6   2   4       3418.75       3254.90        58.01 o                         
   7   2   4        153.80        154.89        32.95 o                         
   8   2   4        272.76        257.61        20.82 o                         
   9   2   4         42.65         56.03        21.50 o                         
  -9   3   4         19.82         42.18        29.93 o                         
  -8   3   4        174.49        220.06        30.65 o                         
  -7   3   4         19.80         29.30        13.48 o                         
  -6   3   4         27.20         51.13        18.18 o                         
  -5   3   4         90.61         94.63        28.28 o                         
  -4   3   4       2365.62       2314.31        45.92 o                         
  -3   3   4       1340.95       1351.62        36.02 o                         
  -2   3   4       7775.13       7401.38        76.08 o                         
  -1   3   4        450.65        426.66        31.05 o                         
   0   3   4      12091.21      11784.96       259.58 o                         
   1   3   4        520.17        499.44        26.26 o                         
   2   3   4       8192.25       8054.76       502.15 o                         
   3   3   4       1411.32       1535.66        52.95 o                         
   4   3   4       2399.52       2355.38        33.70 o                         
   5   3   4         76.66         88.33        30.54 o                         
   6   3   4         29.57         51.46        30.82 o                         
   7   3   4         27.06         27.13        22.32 o                         
   8   3   4        163.73        169.00        25.63 o                         
   9   3   4         20.78         17.99        17.18 o                         
  -9   4   4         97.02        155.62        31.55 o                         
  -8   4   4        203.27        230.13        31.33 o                         
  -7   4   4         96.82        120.52        19.78 o                         
  -6   4   4        599.24        607.45        20.35 o                         
  -5   4   4         14.58         13.21        15.35 o                         
  -4   4   4       1343.93       1405.00        33.42 o                         
  -3   4   4       2128.36       2153.26        39.55 o                         
  -2   4   4       1508.55       1616.15        45.03 o                         
  -1   4   4       7139.78       6825.62        52.25 o                         
   0   4   4        344.91        328.44        27.57 o                         
   1   4   4       7418.49       7276.65        89.81 o                         
   2   4   4       1385.43       1456.15        40.33 o                         
   3   4   4       2160.69       2097.73        50.02 o                         
   4   4   4       1322.13       1305.18        45.73 o                         
   5   4   4         17.05         22.19        18.12 o                         
   6   4   4        532.68        555.59        26.85 o                         
   7   4   4         99.09        105.25        23.46 o                         
   8   4   4        190.11        170.98        26.29 o                         
   9   4   4         99.13        130.56        22.51 o                         
  -9   5   4        104.92         80.72        24.22 o                         
  -8   5   4         26.13         16.56        21.09 o                         
  -7   5   4        850.90        879.77        22.42 o                         
  -6   5   4        335.87        339.45        18.41 o                         
  -5   5   4       2555.46       2548.48        28.47 o                         
  -4   5   4        630.04        620.10        19.78 o                         
  -3   5   4       2082.63       2065.56        95.90 o                         
  -2   5   4         23.58         30.78        14.79 o                         
  -1   5   4        371.04        402.49        16.44 o                         
   0   5   4         23.31         47.19        17.74 o                         
   1   5   4        473.48        475.49        19.18 o                         
   2   5   4         36.26         44.34        13.45 o                         
   3   5   4       2064.64       1925.55        40.48 o                         
   4   5   4        675.64        667.17        23.54 o                         
   5   5   4       2689.71       2589.31       143.73 o                         
   6   5   4        333.06        363.58        21.54 o                         
   7   5   4        912.80        926.84        37.98 o                         
   8   5   4         25.57         27.81        20.41 o                         
   9   5   4        105.03         93.77        21.12 o                         
  -8   6   4          5.56         20.33        17.70 o                         
  -7   6   4          3.22         25.29        18.97 o                         
  -6   6   4        143.66        168.75        17.55 o                         
  -5   6   4         83.28         90.46        14.73 o                         
  -4   6   4        963.01        926.20        19.80 o                         
  -3   6   4       1638.04       1631.10        38.93 o                         
  -2   6   4       1711.59       1827.42        23.48 o                         
  -1   6   4       4433.48       4315.82        71.55 o                         
   0   6   4       1057.89       1049.00        19.47 o                         
   1   6   4       4373.03       4049.77        79.04 o                         
   2   6   4       1774.30       1729.59        44.33 o                         
   3   6   4       1588.76       1466.81        27.51 o                         
   4   6   4        992.46        885.01        58.59 o                         
   5   6   4         73.03         79.95        23.57 o                         
   6   6   4        142.05        149.93        23.99 o                         
   7   6   4          2.77         16.64        18.65 o                         
   8   6   4          6.25         23.80        25.78 o                         
  -8   7   4        109.92        128.96        23.49 o                         
  -7   7   4         70.01         95.20        21.58 o                         
  -6   7   4          3.44         24.21        14.18 o                         
  -5   7   4        163.07        153.63        15.34 o                         
  -4   7   4        133.95        137.45        25.20 o                         
  -3   7   4        184.75        184.69        14.58 o                         
  -2   7   4       3279.03       3287.55        94.86 o                         
  -1   7   4        197.70        220.54        17.87 o                         
   0   7   4       2174.00       2089.01        39.74 o                         
   1   7   4        184.07        186.08        14.59 o                         
   2   7   4       3300.18       3156.06        30.21 o                         
   3   7   4        156.52        169.22        19.02 o                         
   4   7   4        138.80        135.51        18.40 o                         
   5   7   4        182.87        174.08        18.91 o                         
   6   7   4          3.33         -8.53        23.08 o                         
   7   7   4         67.61         70.91        20.67 o                         
   8   7   4        105.94         88.87        26.85 o                         
  -8   8   4         77.04         92.15        34.68 o                         
  -7   8   4        132.28        129.82        18.80 o                         
  -6   8   4        745.74        820.55        33.62 o                         
  -5   8   4        244.23        258.11        20.36 o                         
  -4   8   4        698.18        748.73        23.75 o                         
  -3   8   4        205.72        226.21        17.29 o                         
  -2   8   4        732.52        735.95        19.89 o                         
  -1   8   4        171.32        179.29        14.44 o                         
   0   8   4         10.98         26.82        13.67 o                         
   1   8   4        153.27        153.50        13.66 o                         
   2   8   4        783.75        758.19        22.74 o                         
   3   8   4        210.00        218.70        16.29 o                         
   4   8   4        715.10        698.34        20.41 o                         
   5   8   4        228.87        209.26        20.56 o                         
   6   8   4        742.01        734.84        24.85 o                         
   7   8   4        133.53        114.27        25.67 o                         
   8   8   4         73.28         74.56        26.51 o                         
  -7   9   4         45.50         43.23        17.90 o                         
  -6   9   4         27.85         19.58        44.08 o                         
  -5   9   4        276.07        308.55        16.52 o                         
  -4   9   4        170.17        188.98        17.23 o                         
  -3   9   4        271.14        295.56        16.54 o                         
  -2   9   4        929.97        905.65        18.50 o                         
  -1   9   4        348.80        362.95        15.40 o                         
   0   9   4        956.97        896.77        17.54 o                         
   1   9   4        376.91        378.69        15.65 o                         
   2   9   4        964.85        926.37        19.39 o                         
   3   9   4        275.98        289.56        17.05 o                         
   4   9   4        168.84        160.15        19.98 o                         
   5   9   4        287.80        278.26        20.41 o                         
   6   9   4         34.79         37.22        23.96 o                         
   7   9   4         56.72         55.98        19.85 o                         
  -6  10   4         29.60         44.63        19.19 o                         
  -5  10   4         16.24          9.05        17.46 o                         
  -4  10   4          7.54          9.12        20.79 o                         
  -3  10   4        145.16        158.43        18.50 o                         
  -2  10   4         68.66         77.62        26.03 o                         
  -1  10   4        644.80        655.24        17.90 o                         
   0  10   4        113.55         99.76        14.57 o                         
   1  10   4        597.68        591.28        18.15 o                         
   2  10   4         61.49         48.55        15.41 o                         
   3  10   4        150.33        175.57        16.77 o                         
   4  10   4          8.50         31.68        19.81 o                         
   5  10   4         15.61         16.50        23.95 o                         
   6  10   4         34.27         30.18        23.78 o                         
  -6  11   4         26.05         23.25        33.84 o                         
  -5  11   4        119.53        160.81        19.45 o                         
  -4  11   4         31.36         36.35        17.65 o                         
  -3  11   4        172.96        185.24        20.86 o                         
  -2  11   4         78.05         83.35        14.69 o                         
  -1  11   4         28.68         26.03        15.10 o                         
   0  11   4         50.29         74.17        17.67 o                         
   1  11   4         26.52         24.52        17.82 o                         
   2  11   4         78.73        102.10        20.24 o                         
   3  11   4        173.88        187.27        17.60 o                         
   4  11   4         33.20         24.25        17.61 o                         
   5  11   4        118.13         95.47        19.73 o                         
   6  11   4         23.27         34.96        26.39 o                         
  -5  12   4          8.38         13.96        19.93 o                         
  -4  12   4         74.59         74.49        17.21 o                         
  -3  12   4         45.45         38.56        15.35 o                         
  -2  12   4         21.37         30.83        14.88 o                         
  -1  12   4         56.48         78.73        16.36 o                         
   0  12   4         22.48         18.75        13.32 o                         
   1  12   4         58.76         51.92        16.81 o                         
   2  12   4         32.48         48.37        18.97 o                         
   3  12   4         52.00         40.01        17.43 o                         
   4  12   4         79.92         76.81        16.48 o                         
   5  12   4          7.38         38.46        19.69 o                         
  -3  13   4         10.44         25.74        18.15 o                         
  -2  13   4        114.10        115.34        17.90 o                         
  -1  13   4         33.79         43.38        16.69 o                         
   0  13   4         92.24        112.10        20.98 o                         
   1  13   4         36.55         49.25        17.21 o                         
   2  13   4        106.79        115.76        20.58 o                         
   3  13   4          8.96         11.59        18.02 o                         
  -1  14   4          6.22          8.85        16.16 o                         
   0  14   4          1.03          3.77        16.13 o                         
   1  14   4          4.41         11.69        17.96 o                         
   1   0   5          6.01         31.94        37.20 o                         
   2   0   5        393.37        349.16        41.28 o                         
   3   0   5        745.97        645.58        30.05 o                         
   4   0   5       3252.27       3231.78        79.01 o                         
   5   0   5       3234.99       3256.10       115.71 o                         
   6   0   5        609.53        605.07        30.07 o                         
   7   0   5        754.75        708.90        48.22 o                         
   8   0   5        340.93        325.43        26.00 o                         
   9   0   5         77.49        104.51        28.78 o                         
  -9   1   5         70.38         86.26        33.67 o                         
  -8   1   5        113.24        135.42        30.04 o                         
  -7   1   5        293.04        324.60        27.19 o                         
  -6   1   5        120.16        118.53        21.97 o                         
  -5   1   5        853.11        861.60        30.37 o                         
  -4   1   5       2294.19       2267.04        45.59 o                         
  -3   1   5       3894.55       3899.02        65.45 o                         
  -2   1   5       3475.48       3019.62        57.39 o                         
  -1   1   5       7134.54       7557.17        83.68 o                         
   0   1   5       6031.33       6769.23        80.33 o                         
   2   1   5       3340.34       3379.10        96.35 o                         
   3   1   5       4065.15       3898.91        51.19 o                         
   4   1   5       2270.73       2253.71        40.44 o                         
   5   1   5        807.50        799.59        50.09 o                         
   6   1   5         79.14         75.81        23.79 o                         
   7   1   5        283.32        300.83        40.33 o                         
   8   1   5        110.12        110.25        39.77 o                         
   9   1   5         72.70         79.77        26.14 o                         
  -9   2   5         51.03         50.23        32.72 o                         
  -8   2   5         93.03        106.56        22.54 o                         
  -7   2   5         18.08         11.90        15.97 o                         
  -6   2   5         47.03         54.15        20.08 o                         
  -5   2   5        489.90        521.79        34.40 o                         
  -4   2   5       1186.04       1242.43        40.05 o                         
  -3   2   5       1783.84       1701.29        40.50 o                         
  -2   2   5       5341.36       5395.96        73.84 o                         
  -1   2   5       9516.83       9555.87        90.51 o                         
   0   2   5       6638.52       7002.10        81.78 o                         
   1   2   5       9663.91      10448.61       308.10 o                         
   2   2   5       5281.36       5773.90       214.65 o                         
   3   2   5       1716.65       1590.72        37.93 o                         
   4   2   5       1197.96       1165.25        32.92 o                         
   5   2   5        472.04        451.46        43.02 o                         
   6   2   5         70.09         82.00        24.50 o                         
   7   2   5          7.98         -5.09        33.56 o                         
   8   2   5        101.21        120.38        38.21 o                         
   9   2   5         51.99         48.53        25.90 o                         
  -9   3   5         48.11         44.08        31.21 o                         
  -8   3   5        309.15        337.02        19.52 o                         
  -7   3   5        819.49        815.95        19.57 o                         
  -6   3   5       1203.77       1278.97        25.92 o                         
  -5   3   5       2224.74       2367.89        45.42 o                         
  -4   3   5       2774.18       2726.23        49.78 o                         
  -3   3   5       1955.67       1862.67        39.55 o                         
  -2   3   5        818.45        714.55        32.61 o                         
  -1   3   5       1099.29       1154.89        46.32 o                         
   0   3   5        622.57        584.85        26.29 o                         
   1   3   5       1040.34       1078.97       103.85 o                         
   2   3   5        743.70        708.31        26.13 o                         
   3   3   5       1937.22       1923.43        60.68 o                         
   4   3   5       2752.86       2654.79        75.60 o                         
   5   3   5       2118.18       1928.67        48.22 o                         
   6   3   5       1272.16       1217.31        43.97 o                         
   7   3   5        781.21        638.47        30.43 o                         
   8   3   5        315.65        326.18        41.56 o                         
   9   3   5         50.38         58.85        18.57 o                         
  -9   4   5          4.02         19.24        22.10 o                         
  -8   4   5         89.97         77.55        15.82 o                         
  -7   4   5        152.98        177.11        17.78 o                         
  -6   4   5        805.39        814.25        23.67 o                         
  -5   4   5        492.33        483.38        26.74 o                         
  -4   4   5       1486.44       1434.35        34.74 o                         
  -3   4   5       1409.22       1466.07        40.83 o                         
  -2   4   5       1206.02       1178.72        41.73 o                         
  -1   4   5       3440.60       3522.84       137.52 o                         
   0   4   5       3186.20       3084.21        36.22 o                         
   1   4   5       3445.48       3498.65        40.06 o                         
   2   4   5       1166.76        996.88       119.20 o                         
   3   4   5       1369.62       1295.58        27.85 o                         
   4   4   5       1465.43       1405.71        43.75 o                         
   5   4   5        513.73        490.56        34.96 o                         
   6   4   5        798.26        788.41        45.87 o                         
   7   4   5        129.02        145.54        20.75 o                         
   8   4   5         89.18         78.08        20.96 o                         
   9   4   5          5.84         14.94        22.78 o                         
  -8   5   5         89.00        132.58        19.60 o                         
  -7   5   5        116.09        112.40        16.62 o                         
  -6   5   5          7.06         20.33        19.80 o                         
  -5   5   5        214.65        191.23        20.78 o                         
  -4   5   5        605.58        628.49        49.59 o                         
  -3   5   5       1255.21       1264.82        21.55 o                         
  -2   5   5       3544.93       3655.86        54.04 o                         
  -1   5   5       4629.24       4587.40        97.33 o                         
   0   5   5       5027.20       4875.61        44.21 o                         
   1   5   5       4546.38       4203.71       149.69 o                         
   2   5   5       3344.71       3216.20        84.59 o                         
   3   5   5       1324.32       1287.81        23.69 o                         
   4   5   5        621.58        588.52        26.55 o                         
   5   5   5        205.26        197.28        23.38 o                         
   6   5   5         10.48         16.33        16.81 o                         
   7   5   5        114.09        112.81        25.55 o                         
   8   5   5         87.10         94.25        27.40 o                         
  -8   6   5        186.18        209.51        23.42 o                         
  -7   6   5        218.48        218.87        16.71 o                         
  -6   6   5        268.86        279.32        18.38 o                         
  -5   6   5        605.70        637.00        57.90 o                         
  -4   6   5        866.54        819.10        26.93 o                         
  -3   6   5        890.30        901.20        20.81 o                         
  -2   6   5        584.60        589.45        17.96 o                         
  -1   6   5        459.43        440.26        17.44 o                         
   0   6   5        206.15        193.12        13.28 o                         
   1   6   5        498.31        495.04        16.65 o                         
   2   6   5        559.84        505.06        19.31 o                         
   3   6   5        933.09        883.76        19.75 o                         
   4   6   5        869.68        810.90        39.76 o                         
   5   6   5        542.37        506.54        28.81 o                         
   6   6   5        235.86        215.39        18.88 o                         
   7   6   5        206.37        243.73        26.97 o                         
   8   6   5        199.34        201.17        30.01 o                         
  -8   7   5         33.21         49.23        19.59 o                         
  -7   7   5        204.43        195.44        19.41 o                         
  -6   7   5        393.46        374.40        37.84 o                         
  -5   7   5        580.06        613.14        23.17 o                         
  -4   7   5        465.40        525.57        30.07 o                         
  -3   7   5       1036.33        932.51        68.75 o                         
  -2   7   5        930.54        987.23        33.41 o                         
  -1   7   5        611.72        614.07        17.48 o                         
   0   7   5        133.65        130.58        14.47 o                         
   1   7   5        586.58        574.95        22.30 o                         
   2   7   5        934.74        928.62        22.57 o                         
   3   7   5       1024.81        974.77        23.17 o                         
   4   7   5        488.58        478.46        23.24 o                         
   5   7   5        548.01        525.21        20.86 o                         
   6   7   5        412.42        376.53        50.46 o                         
   7   7   5        195.02        191.86        27.86 o                         
   8   7   5         33.85         28.69        22.08 o                         
  -7   8   5         29.69         34.87        17.81 o                         
  -6   8   5         55.26         61.95        20.50 o                         
  -5   8   5         79.25        100.58        14.51 o                         
  -4   8   5        109.81        115.91        17.42 o                         
  -3   8   5        314.50        307.95        19.13 o                         
  -2   8   5       1048.37       1099.12        35.14 o                         
  -1   8   5        697.06        727.40        27.58 o                         
   0   8   5        902.12        886.73        19.57 o                         
   1   8   5        696.22        695.11        17.66 o                         
   2   8   5        986.45        955.25        45.74 o                         
   3   8   5        274.16        276.54        15.93 o                         
   4   8   5        102.38        120.25        17.97 o                         
   5   8   5         86.28        104.06        19.74 o                         
   6   8   5         57.89         35.23        26.96 o                         
   7   8   5         30.77         27.67        21.72 o                         
  -7   9   5         68.49         72.99        23.97 o                         
  -6   9   5         45.83         49.22        21.93 o                         
  -5   9   5        104.48         98.08        21.76 o                         
  -4   9   5        140.85        191.23        38.60 o                         
  -3   9   5         61.12         84.56        14.88 o                         
  -2   9   5        628.34        638.81        27.05 o                         
  -1   9   5        106.07        116.96        13.91 o                         
   0   9   5        560.18        542.68        20.47 o                         
   1   9   5        132.59        133.27        15.76 o                         
   2   9   5        640.93        625.41        25.64 o                         
   3   9   5         67.85         68.70        15.42 o                         
   4   9   5        139.51        136.67        20.93 o                         
   5   9   5         97.43         93.21        24.52 o                         
   6   9   5         50.00         71.31        20.85 o                         
   7   9   5         67.32         34.68        27.62 o                         
  -6  10   5         99.24        129.24        33.84 o                         
  -5  10   5         88.58         94.69        18.39 o                         
  -4  10   5        177.45        208.97        39.91 o                         
  -3  10   5        180.34        177.63        14.88 o                         
  -2  10   5        185.69        170.12        16.46 o                         
  -1  10   5         18.84         17.29        16.05 o                         
   0  10   5          2.79         16.03        13.55 o                         
   1  10   5         24.87         27.22        17.56 o                         
   2  10   5        170.27        145.31        15.08 o                         
   3  10   5        174.76        181.04        19.47 o                         
   4  10   5        171.71        140.61        17.55 o                         
   5  10   5         91.74        123.69        20.39 o                         
   6  10   5        100.05         82.44        25.24 o                         
  -5  11   5         44.91         51.45        19.47 o                         
  -4  11   5         93.77         80.33        17.79 o                         
  -3  11   5        191.98        196.20        17.21 o                         
  -2  11   5        123.76        143.42        16.88 o                         
  -1  11   5        324.18        326.21        15.96 o                         
   0  11   5        259.89        273.04        17.08 o                         
   1  11   5        333.71        333.11        28.06 o                         
   2  11   5        116.65        136.55        19.47 o                         
   3  11   5        199.08        192.17        20.72 o                         
   4  11   5         92.69         92.93        21.41 o                         
   5  11   5         43.61         35.57        20.57 o                         
  -4  12   5          2.59          1.75        24.25 o                         
  -3  12   5         70.64         91.25        16.91 o                         
  -2  12   5         25.89         12.75        14.45 o                         
  -1  12   5         65.00         66.05        13.63 o                         
   0  12   5         30.67         62.25        16.73 o                         
   1  12   5         75.11         70.38        19.48 o                         
   2  12   5         19.27         21.08        14.99 o                         
   3  12   5         73.58         70.14        16.08 o                         
   4  12   5          2.50         11.31        21.94 o                         
  -3  13   5         33.45         33.25        16.48 o                         
  -2  13   5          3.54          4.85        17.23 o                         
  -1  13   5          2.86         11.31        17.13 o                         
   0  13   5         16.69         19.05        15.20 o                         
   1  13   5          2.63          9.42        21.12 o                         
   2  13   5          3.16         23.34        17.72 o                         
   3  13   5         34.55         41.66        18.47 o                         
   1   0   6       2818.87       3063.70        58.96 o                         
   2   0   6       5990.27       5966.64        81.28 o                         
   3   0   6        671.87        594.95        33.67 o                         
   4   0   6       1045.52       1094.36        33.19 o                         
   5   0   6        151.86        115.52        24.25 o                         
   6   0   6          0.02         13.00        21.53 o                         
   7   0   6          5.80         11.81        23.84 o                         
   8   0   6        144.33        155.67        38.15 o                         
   9   0   6         36.23         63.41        27.33 o                         
  -9   1   6         66.82         77.19        33.34 o                         
  -8   1   6        180.69        201.99        31.10 o                         
  -7   1   6        371.52        383.06        35.58 o                         
  -6   1   6        928.97        950.72        38.32 o                         
  -5   1   6        367.70        398.56        33.90 o                         
  -4   1   6       2364.46       2436.81        54.20 o                         
  -3   1   6       1002.78        871.84        35.63 o                         
  -2   1   6       5633.80       5789.20        78.48 o                         
  -1   1   6       1751.49       1744.41        44.41 o                         
   0   1   6        318.64        317.89        36.64 o                         
   2   1   6       5727.70       6162.32        74.03 o                         
   3   1   6       1051.22        963.90        26.70 o                         
   4   1   6       2231.50       2200.16        87.96 o                         
   5   1   6        333.82        343.13        26.12 o                         
   6   1   6        857.20        863.47        37.59 o                         
   7   1   6        359.81        379.70        42.51 o                         
   8   1   6        177.73        183.59        40.50 o                         
   9   1   6         69.15         63.58        20.89 o                         
  -9   2   6         84.12         72.22        23.38 o                         
  -8   2   6         29.08         43.73        21.30 o                         
  -7   2   6        722.07        761.76        37.70 o                         
  -6   2   6        220.25        237.34        31.55 o                         
  -5   2   6       3423.91       3457.78        55.43 o                         
  -4   2   6       1127.37       1081.44        34.74 o                         
  -3   2   6       1877.68       1671.08        40.55 o                         
  -2   2   6        908.05        943.67        37.42 o                         
  -1   2   6       1221.71       1144.87        39.10 o                         
   0   2   6        372.83        346.48        28.92 o                         
   1   2   6       1257.85       1294.14        32.13 o                         
   2   2   6       1056.48       1148.70        30.79 o                         
   3   2   6       1979.09       1843.59        86.03 o                         
   4   2   6       1133.59       1065.32        47.66 o                         
   5   2   6       3471.04       3471.26        47.91 o                         
   6   2   6        258.35        255.60        28.63 o                         
   7   2   6        713.60        682.61        43.13 o                         
   8   2   6         32.86         47.94        36.70 o                         
   9   2   6         80.22         80.38        45.92 o                         
  -9   3   6        155.62        206.47        33.79 o                         
  -8   3   6          4.37          8.95        21.16 o                         
  -7   3   6         61.16         80.98        17.87 o                         
  -6   3   6         71.47        103.20        29.42 o                         
  -5   3   6         80.61         77.31        21.54 o                         
  -4   3   6        585.79        591.04        35.46 o                         
  -3   3   6       3478.60       3476.91        55.83 o                         
  -2   3   6        600.26        526.65        30.37 o                         
  -1   3   6       8514.58       7951.41        75.74 o                         
   0   3   6       1185.84       1261.68        29.33 o                         
   1   3   6       8257.72       8331.74       102.81 o                         
   2   3   6        518.28        533.35        32.89 o                         
   3   3   6       3421.81       3362.59       169.71 o                         
   4   3   6        599.21        583.04        23.73 o                         
   5   3   6        107.21        105.24        21.23 o                         
   6   3   6         77.87        100.46        34.68 o                         
   7   3   6         56.12         56.48        20.13 o                         
   8   3   6          5.92         -2.76        21.03 o                         
   9   3   6        149.19        131.13        28.61 o                         
  -8   4   6        141.17        141.25        27.61 o                         
  -7   4   6        333.92        355.42        19.00 o                         
  -6   4   6        129.21        135.16        17.79 o                         
  -5   4   6        509.52        517.14        33.56 o                         
  -4   4   6        166.73        192.31        31.60 o                         
  -3   4   6       1718.59       1649.32        36.53 o                         
  -2   4   6       2565.59       2514.17        43.46 o                         
  -1   4   6       1443.15       1504.27        44.81 o                         
   0   4   6       2813.62       2644.70        33.89 o                         
   1   4   6       1462.66       1436.42        28.50 o                         
   2   4   6       2596.51       2627.42       117.05 o                         
   3   4   6       1751.53       1612.09        71.66 o                         
   4   4   6        162.66        204.42        24.71 o                         
   5   4   6        530.73        540.04        60.10 o                         
   6   4   6        154.03        161.23        24.88 o                         
   7   4   6        358.22        354.14        33.31 o                         
   8   4   6        141.21        161.51        28.84 o                         
  -8   5   6        123.21        161.07        23.68 o                         
  -7   5   6        166.42        176.42        16.39 o                         
  -6   5   6       1439.45       1535.25        63.96 o                         
  -5   5   6         81.93         95.00        16.70 o                         
  -4   5   6       1710.34       1682.08        33.51 o                         
  -3   5   6        349.90        304.13        24.84 o                         
  -2   5   6       1383.85       1428.03        42.12 o                         
  -1   5   6        186.74        192.92        27.55 o                         
   0   5   6          8.54         20.97        18.90 o                         
   1   5   6        186.10        196.23        18.68 o                         
   2   5   6       1376.24       1330.72        27.74 o                         
   3   5   6        321.46        318.61        22.31 o                         
   4   5   6       1691.64       1572.96        61.04 o                         
   5   5   6        107.68        101.27        24.56 o                         
   6   5   6       1400.88       1356.77        94.17 o                         
   7   5   6        148.63        145.26        22.79 o                         
   8   5   6        116.64        104.98        23.10 o                         
  -8   6   6         69.31         58.23        23.49 o                         
  -7   6   6          7.49         -2.69        17.99 o                         
  -6   6   6        186.07        189.21        18.29 o                         
  -5   6   6        325.96        350.63        16.06 o                         
  -4   6   6        634.65        638.23        28.22 o                         
  -3   6   6        461.21        466.06        20.19 o                         
  -2   6   6       1398.28       1378.12        49.67 o                         
  -1   6   6        356.44        347.25        14.61 o                         
   0   6   6       2564.48       2617.23        45.76 o                         
   1   6   6        398.74        386.24        20.17 o                         
   2   6   6       1468.38       1378.19        42.56 o                         
   3   6   6        474.58        437.61        18.57 o                         
   4   6   6        645.24        612.73        21.30 o                         
   5   6   6        335.20        262.68        30.65 o                         
   6   6   6        197.39        193.67        25.28 o                         
   7   6   6         13.12         20.39        18.96 o                         
   8   6   6         72.11         85.08        28.44 o                         
  -8   7   6          5.44         15.79        19.11 o                         
  -7   7   6         47.60         40.67        19.11 o                         
  -6   7   6        161.78        164.53        22.12 o                         
  -5   7   6         26.95         26.25        14.69 o                         
  -4   7   6        100.17        112.08        21.82 o                         
  -3   7   6        329.18        379.50        22.36 o                         
  -2   7   6        507.05        495.43        17.63 o                         
  -1   7   6       1382.77       1345.94        19.84 o                         
   0   7   6        392.73        376.46        15.61 o                         
   1   7   6       1425.21       1345.82        20.18 o                         
   2   7   6        529.06        505.29        17.04 o                         
   3   7   6        316.78        304.98        18.61 o                         
   4   7   6        105.77        117.27        20.54 o                         
   5   7   6         26.72         22.60        32.25 o                         
   6   7   6        164.57        136.29        20.49 o                         
   7   7   6         54.82         24.90        20.52 o                         
   8   7   6          7.56         11.88        21.73 o                         
  -7   8   6        200.61        220.46        21.08 o                         
  -6   8   6         15.81         21.38        15.65 o                         
  -5   8   6        490.92        493.46        17.87 o                         
  -4   8   6        114.14        133.46        20.87 o                         
  -3   8   6        402.33        481.13        23.02 o                         
  -2   8   6         90.36        104.31        15.76 o                         
  -1   8   6         21.85          8.63        13.06 o                         
   0   8   6         40.65         50.64        14.84 o                         
   1   8   6         12.70         10.33        17.56 o                         
   2   8   6         97.44         92.04        14.49 o                         
   3   8   6        396.84        371.85        17.98 o                         
   4   8   6        113.19        111.96        17.59 o                         
   5   8   6        482.32        457.69        23.06 o                         
   6   8   6         21.05          8.45        25.18 o                         
   7   8   6        210.85        194.73        39.97 o                         
  -7   9   6         28.06         32.12        38.09 o                         
  -6   9   6        100.86         95.64        23.25 o                         
  -5   9   6         94.72         89.14        24.05 o                         
  -4   9   6        173.78        236.27        22.04 o                         
  -3   9   6        142.53        147.83        17.98 o                         
  -2   9   6        162.79        171.06        16.58 o                         
  -1   9   6        469.44        478.04        33.28 o                         
   0   9   6          2.07         26.05        15.59 o                         
   1   9   6        467.80        450.94        17.79 o                         
   2   9   6        164.40        171.69        18.73 o                         
   3   9   6        157.14        153.29        16.39 o                         
   4   9   6        177.21        191.51        17.86 o                         
   5   9   6         91.55         94.47        20.58 o                         
   6   9   6         94.39         57.55        26.92 o                         
   7   9   6         24.67         21.04        22.50 o                         
  -6  10   6          0.20        -16.81        16.81 o                         
  -5  10   6          7.99         18.01        22.41 o                         
  -4  10   6         16.32         24.58        18.58 o                         
  -3  10   6         42.60         36.49        13.63 o                         
  -2  10   6        334.91        374.83        14.66 o                         
  -1  10   6        161.59        177.99        17.27 o                         
   0  10   6        322.05        321.95        14.70 o                         
   1  10   6        153.04        149.73        13.61 o                         
   2  10   6        322.48        339.02        19.77 o                         
   3  10   6         42.06         40.57        16.73 o                         
   4  10   6         19.20         53.26        21.10 o                         
   5  10   6          7.02         -2.19        21.18 o                         
   6  10   6          0.56         17.06        31.72 o                         
  -5  11   6          4.48         20.77        24.28 o                         
  -4  11   6        107.74        130.57        18.75 o                         
  -3  11   6         38.64         38.99        14.89 o                         
  -2  11   6         17.71         26.77        22.88 o                         
  -1  11   6         44.72         74.53        16.08 o                         
   0  11   6          0.36          2.08        14.58 o                         
   1  11   6         45.36         73.94        15.14 o                         
   2  11   6         17.33         33.74        16.57 o                         
   3  11   6         42.15         23.26        19.43 o                         
   4  11   6        110.84        105.91        16.92 o                         
   5  11   6          4.76         15.94        21.36 o                         
  -4  12   6         31.15         36.23        20.01 o                         
  -3  12   6         28.98         25.79        19.99 o                         
  -2  12   6         92.42        117.51        14.34 o                         
  -1  12   6         67.53         72.51        17.00 o                         
   0  12   6          4.14          7.03        16.48 o                         
   1  12   6         64.77         61.45        17.59 o                         
   2  12   6         90.51         76.19        19.15 o                         
   3  12   6         26.96         56.30        18.19 o                         
   4  12   6         33.40         45.76        19.66 o                         
  -2  13   6          9.78         27.72        18.07 o                         
  -1  13   6         85.05         70.76        20.89 o                         
   0  13   6         11.65          9.07        14.69 o                         
   1  13   6         85.36         76.88        16.00 o                         
   2  13   6          8.41         17.69        16.55 o                         
   1   0   7       2110.63       2362.13        52.13 o                         
   2   0   7         14.21         24.72        24.78 o                         
   3   0   7       1978.80       1835.54        52.58 o                         
   4   0   7        367.85        369.97        29.98 o                         
   5   0   7       4500.53       4628.50        69.53 o                         
   6   0   7         65.91         31.24        21.98 o                         
   7   0   7        745.22        824.97        40.39 o                         
   9   0   7         40.55         46.99        33.23 o                         
  -9   1   7         51.61         42.62        24.84 o                         
  -8   1   7        142.71        132.07        33.00 o                         
  -7   1   7          6.52         -5.59        30.09 o                         
  -6   1   7        406.99        429.26        34.51 o                         
  -5   1   7        762.09        764.11        32.44 o                         
  -4   1   7        977.79        940.09        35.91 o                         
  -3   1   7       2335.75       2301.89        47.88 o                         
  -2   1   7        294.87        239.86        28.25 o                         
  -1   1   7       7586.82       7674.97        73.00 o                         
   0   1   7          1.34         40.89        32.33 o                         
   1   1   7       7612.50       8118.89        72.61 o                         
   2   1   7        339.44        315.94        35.86 o                         
   3   1   7       2280.88       2249.14        74.40 o                         
   4   1   7        958.58        925.46        32.32 o                         
   5   1   7        801.68        814.83        30.60 o                         
   6   1   7        443.00        438.92        26.16 o                         
   7   1   7          3.97          2.96        25.92 o                         
   8   1   7        138.52        145.33        39.21 o                         
   9   1   7         50.00         49.34        43.97 o                         
  -8   2   7        140.39        157.33        23.34 o                         
  -7   2   7        125.00        131.51        30.88 o                         
  -6   2   7         38.98         39.16        30.09 o                         
  -5   2   7        525.34        516.08        28.53 o                         
  -4   2   7        461.47        432.17        37.42 o                         
  -3   2   7        108.16        106.17        26.07 o                         
  -2   2   7       5398.78       5386.84        68.75 o                         
  -1   2   7        507.88        526.65        30.37 o                         
   0   2   7       8897.78       9067.48        82.34 o                         
   1   2   7        541.31        560.10        39.16 o                         
   2   2   7       5440.89       5572.31       236.93 o                         
   3   2   7        104.40        107.12        22.66 o                         
   4   2   7        461.64        422.67        58.79 o                         
   5   2   7        543.05        512.97        28.10 o                         
   6   2   7         44.17         39.94        25.16 o                         
   7   2   7        132.65        133.02        37.87 o                         
   8   2   7        146.13        158.30        39.83 o                         
  -8   3   7        368.81        406.09        24.87 o                         
  -7   3   7        108.30        130.19        29.73 o                         
  -6   3   7        642.37        659.11        28.47 o                         
  -5   3   7        122.41        108.57        32.28 o                         
  -4   3   7       2773.96       2749.33        51.13 o                         
  -3   3   7        146.76        137.05        35.02 o                         
  -2   3   7        633.24        539.46        30.15 o                         
  -1   3   7         97.63         52.58        24.11 o                         
   0   3   7        154.67        147.62        37.59 o                         
   1   3   7         88.40         77.37        19.81 o                         
   2   3   7        571.78        562.22        24.19 o                         
   3   3   7        145.58        172.43        16.10 o                         
   4   3   7       2810.87       2633.44        35.88 o                         
   5   3   7        108.37        123.10        18.95 o                         
   6   3   7        587.51        578.13        25.93 o                         
   7   3   7        100.55         98.12        21.44 o                         
   8   3   7        375.67        390.24        45.53 o                         
  -8   4   7         21.99         35.50        18.87 o                         
  -7   4   7        260.59        296.89        26.46 o                         
  -6   4   7        166.58        153.72        22.43 o                         
  -5   4   7        802.27        825.64        38.15 o                         
  -4   4   7       1133.70       1214.96        40.16 o                         
  -3   4   7       1985.29       2005.64        47.16 o                         
  -2   4   7       1758.67       1669.46        37.81 o                         
  -1   4   7        561.12        537.22        38.65 o                         
   0   4   7       1743.46       1687.05        42.90 o                         
   1   4   7        567.70        515.70        20.64 o                         
   2   4   7       1777.01       1782.12        86.84 o                         
   3   4   7       2039.34       1996.62        45.94 o                         
   4   4   7       1122.48       1149.13        32.32 o                         
   5   4   7        803.01        741.14        25.84 o                         
   6   4   7        167.57        181.68        20.21 o                         
   7   4   7        277.91        251.16        19.56 o                         
   8   4   7         20.90         18.73        28.33 o                         
  -8   5   7          9.38         17.72        16.78 o                         
  -7   5   7         11.24         20.86        17.19 o                         
  -6   5   7         13.17         -3.75        17.55 o                         
  -5   5   7        123.23        131.10        17.31 o                         
  -4   5   7         54.26         68.13        33.45 o                         
  -3   5   7       1176.57       1139.06        39.49 o                         
  -2   5   7         21.66        -23.72        35.74 o                         
  -1   5   7       4597.43       4393.45        52.97 o                         
   0   5   7         50.79         54.18        17.37 o                         
   1   5   7       4586.36       4430.83        88.27 o                         
   2   5   7         23.29         53.09        20.03 o                         
   3   5   7       1159.33       1161.77        49.92 o                         
   4   5   7         56.99         66.47        16.63 o                         
   5   5   7        134.67        149.65        17.81 o                         
   6   5   7          9.60         23.26        20.86 o                         
   7   5   7         12.59         13.85        25.62 o                         
   8   5   7          9.11         20.85        22.56 o                         
  -8   6   7        100.16         98.04        17.92 o                         
  -7   6   7        291.88        348.05        20.46 o                         
  -6   6   7        185.96        205.09        22.72 o                         
  -5   6   7        668.14        656.36        50.93 o                         
  -4   6   7         61.08         69.03        15.19 o                         
  -3   6   7        591.92        537.00        28.92 o                         
  -2   6   7        778.50        745.70        30.65 o                         
  -1   6   7         80.94         92.04        17.84 o                         
   0   6   7        420.03        420.11        43.94 o                         
   1   6   7         76.94         71.77        30.18 o                         
   2   6   7        778.70        773.91        24.45 o                         
   3   6   7        559.70        543.27        24.85 o                         
   4   6   7         66.79         69.87        14.64 o                         
   5   6   7        676.09        588.82        47.07 o                         
   6   6   7        197.30        158.89        21.86 o                         
   7   6   7        291.93        301.51        53.73 o                         
   8   6   7         94.67         72.03        29.25 o                         
  -7   7   7          1.14         -9.65        16.54 o                         
  -6   7   7        386.03        408.76        18.09 o                         
  -5   7   7        128.80        150.99        24.05 o                         
  -4   7   7        498.19        494.11        34.79 o                         
  -3   7   7        201.39        202.01        33.45 o                         
  -2   7   7        747.32        771.35        21.55 o                         
  -1   7   7        479.82        496.78        30.81 o                         
   0   7   7         74.73         88.86        13.14 o                         
   1   7   7        487.24        441.10        35.00 o                         
   2   7   7        758.30        741.98        18.90 o                         
   3   7   7        207.48        211.28        15.53 o                         
   4   7   7        504.56        480.75        40.25 o                         
   5   7   7        136.77        111.05        19.87 o                         
   6   7   7        377.82        332.26        34.63 o                         
   7   7   7          1.22         10.90        21.45 o                         
  -7   8   7         23.58         19.46        17.18 o                         
  -6   8   7          2.20          1.95        21.72 o                         
  -5   8   7          6.27         29.17        18.54 o                         
  -4   8   7        266.59        328.01        22.48 o                         
  -3   8   7        236.46        261.87        24.19 o                         
  -2   8   7       1333.79       1368.63        29.70 o                         
  -1   8   7         15.30         33.15        15.68 o                         
   0   8   7       1976.98       1927.15        23.24 o                         
   1   8   7         15.71         18.73        13.27 o                         
   2   8   7       1330.38       1236.98        78.07 o                         
   3   8   7        239.92        241.32        15.89 o                         
   4   8   7        256.39        260.14        17.55 o                         
   5   8   7          6.27         -6.10        20.36 o                         
   6   8   7          2.69          7.18        21.05 o                         
   7   8   7         23.54         23.35        27.57 o                         
  -6   9   7         97.03         66.65        18.07 o                         
  -5   9   7         19.07         25.99        16.34 o                         
  -4   9   7        117.01         95.72        19.03 o                         
  -3   9   7         84.13        109.21        17.02 o                         
  -2   9   7        230.37        272.97        15.52 o                         
  -1   9   7        131.23        142.20        14.96 o                         
   0   9   7         26.87         35.57        13.52 o                         
   1   9   7        121.23        141.85        18.39 o                         
   2   9   7        232.91        228.18        15.37 o                         
   3   9   7         92.04        130.33        22.99 o                         
   4   9   7        118.22        123.49        18.45 o                         
   5   9   7         20.13         30.76        20.16 o                         
   6   9   7         97.50        108.68        23.14 o                         
  -5  10   7        102.75        107.01        17.36 o                         
  -4  10   7         30.36         29.47        22.18 o                         
  -3  10   7        309.54        268.28        18.16 o                         
  -2  10   7        152.98        130.99        15.00 o                         
  -1  10   7         17.24         36.01        16.26 o                         
   0  10   7          6.61         48.92        17.99 o                         
   1  10   7         22.27         23.87        14.19 o                         
   2  10   7        158.32        134.38        17.32 o                         
   3  10   7        313.46        318.80        17.11 o                         
   4  10   7         32.13         43.58        19.83 o                         
   5  10   7        101.71        113.60        22.61 o                         
  -4  11   7          9.37          1.58        19.30 o                         
  -3  11   7         88.92        104.95        21.54 o                         
  -2  11   7          2.89         15.47        18.90 o                         
  -1  11   7        184.97        210.01        16.27 o                         
   0  11   7         81.87         80.94        16.57 o                         
   1  11   7        178.49        202.63        25.74 o                         
   2  11   7          1.96         11.48        14.67 o                         
   3  11   7         85.13         88.51        18.04 o                         
   4  11   7          8.17          4.27        16.70 o                         
  -3  12   7          4.66         17.19        16.77 o                         
  -2  12   7         29.00         53.57        17.77 o                         
  -1  12   7         17.07         17.62        26.54 o                         
   0  12   7        225.52        252.85        18.05 o                         
   1  12   7         16.26         18.48        14.90 o                         
   2  12   7         34.18         40.55        14.96 o                         
   3  12   7          4.62         18.98        17.84 o                         
  -1  13   7         21.37         23.25        14.63 o                         
   0  13   7          0.49         -7.64        15.62 o                         
   1  13   7         21.88         31.09        21.32 o                         
   0   0   8       4553.35       4705.02        58.45 o                         
   1   0   8       2558.13       2624.76        44.41 o                         
   2   0   8       1322.07       1311.90        46.43 o                         
   3   0   8        857.88        859.09        46.20 o                         
   4   0   8        823.96        813.89        46.04 o                         
   5   0   8        282.05        268.05        36.75 o                         
   6   0   8        116.50        101.69        32.84 o                         
   7   0   8          0.37          3.75        31.83 o                         
   8   0   8          2.76         11.47        34.07 o                         
  -8   1   8        144.49        158.36        36.70 o                         
  -7   1   8        203.56        253.73        35.58 o                         
  -6   1   8        542.46        542.26        37.48 o                         
  -5   1   8        431.01        455.56        38.54 o                         
  -4   1   8       1594.36       1589.30        49.56 o                         
  -3   1   8       1012.44       1031.38        45.14 o                         
  -2   1   8       1287.73       1333.05        47.21 o                         
  -1   1   8       2129.14       2131.56        42.68 o                         
   0   1   8         99.48        104.38        32.28 o                         
   1   1   8       2046.53       2167.59        95.54 o                         
   2   1   8       1230.67       1228.33        38.49 o                         
   3   1   8        970.11        987.24        47.10 o                         
   4   1   8       1660.97       1552.99        46.04 o                         
   5   1   8        431.98        411.69        27.40 o                         
   6   1   8        570.92        585.53        29.09 o                         
   7   1   8        201.84        226.70        29.13 o                         
   8   1   8        145.33        137.61        40.28 o                         
  -8   2   8          5.98         15.77        23.21 o                         
  -7   2   8        467.11        508.81        37.42 o                         
  -6   2   8        283.37        301.50        34.46 o                         
  -5   2   8        550.31        574.87        29.54 o                         
  -4   2   8        764.78        748.72        33.23 o                         
  -3   2   8       1577.01       1602.33        48.11 o                         
  -2   2   8        937.77        881.69        43.69 o                         
  -1   2   8        363.47        336.58        27.58 o                         
   0   2   8        633.38        667.56        30.43 o                         
   1   2   8        376.98        400.90        27.69 o                         
   2   2   8        874.15       1155.01       233.60 o                         
   3   2   8       1541.42       1559.92        28.45 o                         
   4   2   8        810.96        833.27        32.05 o                         
   5   2   8        518.86        509.47        28.58 o                         
   6   2   8        269.19        302.58        26.52 o                         
   7   2   8        468.02        450.03        32.47 o                         
   8   2   8          3.93         -1.01        36.58 o                         
  -8   3   8         22.02         30.26        23.24 o                         
  -7   3   8         17.15         28.92        32.39 o                         
  -6   3   8        159.42        166.19        30.77 o                         
  -5   3   8          0.67        -23.44        31.72 o                         
  -4   3   8        666.50        646.97        38.93 o                         
  -3   3   8       1117.09       1138.67        42.57 o                         
  -2   3   8        653.54        615.31        37.59 o                         
  -1   3   8       3817.47       3556.79        49.62 o                         
   0   3   8       1744.21       1864.06        46.37 o                         
   1   3   8       3952.98       4014.64        51.07 o                         
   2   3   8        625.98        606.29        22.51 o                         
   3   3   8       1090.59       1124.83        39.62 o                         
   4   3   8        670.27        630.32        25.39 o                         
   5   3   8          3.76         14.91        16.84 o                         
   6   3   8        149.82        137.85        18.37 o                         
   7   3   8         15.56         27.87        17.62 o                         
   8   3   8         24.98         42.91        27.19 o                         
  -8   4   8         57.91         52.91        23.89 o                         
  -7   4   8        267.07        252.85        24.10 o                         
  -6   4   8         88.31        104.94        33.95 o                         
  -5   4   8        352.81        395.09        36.64 o                         
  -4   4   8        386.89        399.34        33.28 o                         
  -3   4   8        458.41        419.70        27.80 o                         
  -2   4   8       1086.28       1117.58        42.23 o                         
  -1   4   8        253.10        204.73        35.13 o                         
   0   4   8       1135.99       1082.34        42.40 o                         
   1   4   8        239.87        222.60        25.73 o                         
   2   4   8       1123.26       1125.98        31.77 o                         
   3   4   8        432.61        454.05        24.56 o                         
   4   4   8        357.43        357.43        24.87 o                         
   5   4   8        327.40        288.16        20.30 o                         
   6   4   8         90.41        103.99        25.04 o                         
   7   4   8        264.49        271.38        29.14 o                         
   8   4   8         59.71         58.01        28.37 o                         
  -8   5   8         45.84         60.37        20.84 o                         
  -7   5   8         69.42         99.72        18.55 o                         
  -6   5   8        467.47        486.33        18.61 o                         
  -5   5   8        387.65        382.39        36.14 o                         
  -4   5   8       1024.91        961.90        39.21 o                         
  -3   5   8        211.59        238.01        36.08 o                         
  -2   5   8        538.74        526.93        29.65 o                         
  -1   5   8        121.45         91.68        26.18 o                         
   0   5   8         56.07         73.79        19.85 o                         
   1   5   8        104.17         90.37        21.30 o                         
   2   5   8        578.80        528.56        21.08 o                         
   3   5   8        239.52        265.16        21.93 o                         
   4   5   8       1046.72       1021.59        65.57 o                         
   5   5   8        347.31        355.08        21.03 o                         
   6   5   8        481.61        464.69        21.75 o                         
   7   5   8         66.98         81.66        19.54 o                         
   8   5   8         51.61         66.21        28.20 o                         
  -7   6   8         70.22         69.15        18.82 o                         
  -6   6   8         35.60         33.46        17.65 o                         
  -5   6   8        128.30        121.72        14.99 o                         
  -4   6   8        288.68        328.58        36.53 o                         
  -3   6   8        421.36        391.56        26.51 o                         
  -2   6   8        606.59        581.81        28.64 o                         
  -1   6   8        794.43        782.62        41.51 o                         
   0   6   8       1456.23       1532.36        28.33 o                         
   1   6   8        756.25        758.48        42.09 o                         
   2   6   8        560.95        526.82        28.04 o                         
   3   6   8        398.45        413.84        21.77 o                         
   4   6   8        294.91        282.26        15.78 o                         
   5   6   8        124.05        113.86        21.24 o                         
   6   6   8         33.45         30.92        21.73 o                         
   7   6   8         63.75         50.86        22.22 o                         
  -7   7   8         45.32         46.17        24.63 o                         
  -6   7   8         41.62         45.10        19.10 o                         
  -5   7   8         60.72         79.09        17.96 o                         
  -4   7   8         21.77          0.43        14.78 o                         
  -3   7   8        142.37        153.02        22.82 o                         
  -2   7   8        322.62        328.03        25.42 o                         
  -1   7   8       1234.98       1229.08        62.03 o                         
   0   7   8        191.26        196.45        20.03 o                         
   1   7   8       1218.52       1235.60        23.19 o                         
   2   7   8        318.94        338.79        18.33 o                         
   3   7   8        146.19        152.58        16.42 o                         
   4   7   8         15.04         25.13        15.40 o                         
   5   7   8         54.41         43.63        18.44 o                         
   6   7   8         44.21         43.99        22.57 o                         
   7   7   8         48.02         73.18        27.33 o                         
  -6   8   8        113.30        146.97        20.14 o                         
  -5   8   8        216.11        223.88        19.67 o                         
  -4   8   8        218.99        228.35        17.27 o                         
  -3   8   8        249.54        286.19        50.57 o                         
  -2   8   8        163.31        152.22        18.79 o                         
  -1   8   8         29.84         55.65        15.62 o                         
   0   8   8         11.48         28.79        13.38 o                         
   1   8   8         22.06         42.68        15.60 o                         
   2   8   8        156.80        137.94        16.68 o                         
   3   8   8        252.19        280.56        28.59 o                         
   4   8   8        208.54        215.04        19.54 o                         
   5   8   8        227.55        215.70        38.90 o                         
   6   8   8        103.20        136.96        37.42 o                         
  -6   9   8         67.65         62.48        20.51 o                         
  -5   9   8         63.76         76.88        18.16 o                         
  -4   9   8        215.96        243.88        23.59 o                         
  -3   9   8         90.38        102.38        16.50 o                         
  -2   9   8        209.33        255.47        22.86 o                         
  -1   9   8         94.24        113.27        17.99 o                         
   0   9   8         38.61         47.38        17.66 o                         
   1   9   8         77.89         98.56        23.23 o                         
   2   9   8        199.80        229.33        19.10 o                         
   3   9   8         91.76        103.54        17.54 o                         
   4   9   8        219.39        191.95        18.63 o                         
   5   9   8         67.84         80.43        18.79 o                         
   6   9   8         70.65         35.91        41.39 o                         
  -5  10   8          3.43         21.90        25.07 o                         
  -4  10   8         14.48         21.16        33.67 o                         
  -3  10   8         22.42         27.19        21.59 o                         
  -2  10   8        211.41        207.55        15.60 o                         
  -1  10   8        197.64        197.21        16.90 o                         
   0  10   8        424.36        425.46        23.72 o                         
   1  10   8        212.28        213.37        15.85 o                         
   2  10   8        223.19        238.13        17.69 o                         
   3  10   8         18.36         20.37        19.43 o                         
   4  10   8         12.12         38.98        21.29 o                         
   5  10   8          3.76         32.60        26.62 o                         
  -4  11   8         31.16         35.31        28.36 o                         
  -3  11   8         42.05         43.59        19.58 o                         
  -2  11   8          9.10         23.50        16.18 o                         
  -1  11   8         29.27         21.57        15.56 o                         
   0  11   8         38.44         51.20        14.49 o                         
   1  11   8         30.72         21.96        15.49 o                         
   2  11   8          8.71         29.93        16.87 o                         
   3  11   8         38.53         33.03        21.10 o                         
   4  11   8         26.10         15.57        18.63 o                         
  -2  12   8          3.84         16.44        17.02 o                         
  -1  12   8         19.57         24.47        18.56 o                         
   0  12   8         20.83         19.29        14.92 o                         
   1  12   8         22.68         33.91        32.77 o                         
   2  12   8          3.58         -1.32        17.87 o                         
   1   0   9         20.59         -4.98        23.27 o                         
   2   0   9        808.58        780.83        42.79 o                         
   3   0   9        260.48        252.95        28.92 o                         
   4   0   9       1118.52       1015.83        38.37 o                         
   5   0   9        433.04        469.71        42.12 o                         
   6   0   9        282.82        305.87        36.97 o                         
   7   0   9         54.10         72.10        34.68 o                         
   8   0   9        154.27        176.32        45.87 o                         
  -8   1   9         80.33         78.82        36.70 o                         
  -7   1   9         63.29         93.19        25.62 o                         
  -6   1   9        113.70         90.79        33.56 o                         
  -5   1   9        542.77        540.13        40.67 o                         
  -4   1   9        377.68        383.34        40.55 o                         
  -3   1   9        828.64        845.55        34.85 o                         
  -2   1   9       1551.80       1491.69        38.09 o                         
  -1   1   9        731.81        750.40        31.16 o                         
   0   1   9       2947.93       2989.42        50.68 o                         
   1   1   9        718.60        759.21        21.05 o                         
   2   1   9       1551.60       1595.84        45.03 o                         
   3   1   9        817.55        807.01        44.97 o                         
   4   1   9        392.82        392.07        43.91 o                         
   5   1   9        528.75        496.84        43.46 o                         
   6   1   9        108.89        144.43        35.52 o                         
   7   1   9         71.78        106.00        40.55 o                         
   8   1   9         83.76         82.51        42.90 o                         
  -8   2   9         32.82         54.37        34.74 o                         
  -7   2   9         31.75         45.20        33.79 o                         
  -6   2   9         67.08         78.26        34.51 o                         
  -5   2   9        137.76        102.14        36.19 o                         
  -4   2   9        506.07        484.64        42.18 o                         
  -3   2   9        704.96        752.30        39.72 o                         
  -2   2   9       1397.76       1338.25        36.36 o                         
  -1   2   9       2384.57       2294.06        48.61 o                         
   0   2   9       1887.66       1947.47        46.15 o                         
   1   2   9       2301.14       2192.25        38.93 o                         
   2   2   9       1374.95       1479.37        31.07 o                         
   3   2   9        742.74        825.97        28.89 o                         
   4   2   9        508.10        532.95        30.02 o                         
   5   2   9        126.43        105.03        21.53 o                         
   6   2   9         50.80         51.32        20.64 o                         
   7   2   9         27.62         35.67        27.90 o                         
   8   2   9         30.41         32.89        40.11 o                         
  -8   3   9         69.16        100.63        24.38 o                         
  -7   3   9        178.76        189.52        38.37 o                         
  -6   3   9        189.20        209.21        27.52 o                         
  -5   3   9       1372.47       1457.51        46.15 o                         
  -4   3   9        190.23        225.60        35.35 o                         
  -3   3   9        833.56        839.68        41.23 o                         
  -2   3   9        127.69        124.35        25.51 o                         
  -1   3   9        489.51        443.92        27.47 o                         
   0   3   9        184.33        198.19        26.96 o                         
   1   3   9        519.46        509.14        28.58 o                         
   2   3   9        141.14        157.58        25.06 o                         
   3   3   9        817.51        818.06        25.64 o                         
   4   3   9        201.59        208.40        17.74 o                         
   5   3   9       1425.20       1434.32        27.50 o                         
   6   3   9        196.40        241.86        19.18 o                         
   7   3   9        181.66        188.27        20.14 o                         
   8   3   9         60.25         60.32        22.08 o                         
  -7   4   9        106.30        104.38        27.30 o                         
  -6   4   9        224.75        304.69        36.86 o                         
  -5   4   9        366.19        334.56        38.43 o                         
  -4   4   9        215.71        253.62        25.84 o                         
  -3   4   9        663.73        603.90        40.44 o                         
  -2   4   9        758.23        733.45        31.60 o                         
  -1   4   9       1161.44       1189.90        43.97 o                         
   0   4   9        535.10        493.98        29.14 o                         
   1   4   9       1182.09       1179.33        35.41 o                         
   2   4   9        778.68        703.59        21.59 o                         
   3   4   9        675.38        681.81        27.93 o                         
   4   4   9        212.20        224.92        16.75 o                         
   5   4   9        361.04        359.45        23.68 o                         
   6   4   9        240.79        248.96        20.43 o                         
   7   4   9        109.57        139.73        22.10 o                         
  -7   5   9         15.57         25.65        25.59 o                         
  -6   5   9          9.10         31.94        35.74 o                         
  -5   5   9         74.85        101.02        25.90 o                         
  -4   5   9         63.07         57.56        24.56 o                         
  -3   5   9        366.81        386.14        40.22 o                         
  -2   5   9       1444.66       1341.89        35.30 o                         
  -1   5   9        602.71        637.07        40.39 o                         
   0   5   9       2194.43       2033.72        38.76 o                         
   1   5   9        662.90        680.09        30.46 o                         
   2   5   9       1488.72       1473.34        32.18 o                         
   3   5   9        341.56        370.48        30.49 o                         
   4   5   9         43.34         48.94        17.62 o                         
   5   5   9         73.04         72.79        21.32 o                         
   6   5   9         10.26         28.83        17.92 o                         
   7   5   9         16.54         20.24        23.61 o                         
  -7   6   9         43.24         26.67        17.94 o                         
  -6   6   9        157.94        174.51        16.99 o                         
  -5   6   9         77.81         79.21        18.39 o                         
  -4   6   9        507.05        538.51        28.98 o                         
  -3   6   9         81.35         76.24        25.00 o                         
  -2   6   9        367.50        370.81        27.91 o                         
  -1   6   9        174.76        156.85        27.02 o                         
   0   6   9        264.70        273.76        17.58 o                         
   1   6   9        134.81        162.43        21.21 o                         
   2   6   9        356.17        338.84        28.86 o                         
   3   6   9         94.82        107.43        21.27 o                         
   4   6   9        506.14        521.85        24.59 o                         
   5   6   9         91.91        103.16        17.56 o                         
   6   6   9        161.45        144.89        19.79 o                         
   7   6   9         37.75         43.70        23.00 o                         
  -6   7   9         94.42        109.00        21.02 o                         
  -5   7   9        223.77        261.03        19.24 o                         
  -4   7   9        181.58        171.12        16.80 o                         
  -3   7   9        416.80        410.39        19.27 o                         
  -2   7   9        352.57        320.35        25.79 o                         
  -1   7   9        172.46        189.80        34.01 o                         
   0   7   9          5.16         -1.30        16.96 o                         
   1   7   9        189.88        209.74        20.40 o                         
   2   7   9        361.23        367.15        21.90 o                         
   3   7   9        440.93        414.72        16.74 o                         
   4   7   9        166.45        150.88        15.08 o                         
   5   7   9        237.82        225.80        19.52 o                         
   6   7   9         93.47         65.96        19.87 o                         
  -6   8   9          5.42         38.03        24.30 o                         
  -5   8   9         42.52         41.84        16.02 o                         
  -4   8   9         10.76          9.18        17.72 o                         
  -3   8   9        103.60        128.28        22.71 o                         
  -2   8   9        227.89        185.44        19.39 o                         
  -1   8   9        591.06        608.33        40.62 o                         
   0   8   9          3.16         10.28        12.98 o                         
   1   8   9        584.49        595.92        26.12 o                         
   2   8   9        236.66        237.20        16.84 o                         
   3   8   9        109.87        126.99        17.42 o                         
   4   8   9         18.23         17.62        17.12 o                         
   5   8   9         39.06         38.98        22.14 o                         
   6   8   9          4.35         24.93        18.43 o                         
  -5   9   9         28.44          6.69        19.57 o                         
  -4   9   9          0.90        -17.74        17.74 o                         
  -3   9   9         70.86         82.16        16.30 o                         
  -2   9   9         57.51         76.75        22.73 o                         
  -1   9   9        161.66        156.79        21.25 o                         
   0   9   9         83.45        105.37        14.66 o                         
   1   9   9        160.20        179.53        19.38 o                         
   2   9   9         53.31         51.54        16.46 o                         
   3   9   9         59.72         65.56        21.25 o                         
   4   9   9          0.87          6.59        16.35 o                         
   5   9   9         29.22         36.59        18.96 o                         
  -4  10   9         86.31        119.11        21.52 o                         
  -3  10   9          8.74         10.38        19.62 o                         
  -2  10   9         42.11         59.95        16.57 o                         
  -1  10   9         47.68         44.13        15.07 o                         
   0  10   9          0.01         25.31        16.53 o                         
   1  10   9         49.05         55.91        14.98 o                         
   2  10   9         49.20         49.54        15.51 o                         
   3  10   9         11.25         35.07        19.18 o                         
   4  10   9         87.90        107.77        18.64 o                         
  -3  11   9         53.13         86.17        20.64 o                         
  -2  11   9         98.47        136.05        20.81 o                         
  -1  11   9         32.14         30.33        13.81 o                         
   0  11   9         20.91          8.59        15.52 o                         
   1  11   9         31.10         44.99        16.05 o                         
   2  11   9         96.82         92.51        17.69 o                         
   3  11   9         52.02         91.24        18.99 o                         
  -1  12   9         36.35         57.36        20.41 o                         
   0  12   9         14.20         19.37        20.89 o                         
   1  12   9         33.31         54.65        16.08 o                         
   0   0  10         57.42         59.29        22.88 o                         
   1   0  10       3808.13       3881.06        49.84 o                         
   2   0  10          1.30         12.98        33.17 o                         
   3   0  10       1260.74       1348.04        48.16 o                         
   4   0  10         19.03         33.12        37.70 o                         
   5   0  10         48.05         63.04        27.58 o                         
   6   0  10          0.29         -0.22        25.90 o                         
   7   0  10         17.90         16.56        34.12 o                         
  -7   1  10        239.49        275.60        37.31 o                         
  -6   1  10         18.50          7.61        34.51 o                         
  -5   1  10        391.13        389.94        40.33 o                         
  -4   1  10        174.19        193.21        28.47 o                         
  -3   1  10        657.35        664.09        40.00 o                         
  -2   1  10        263.50        277.62        35.52 o                         
  -1   1  10        106.48        118.14        34.85 o                         
   0   1  10        788.35        796.55        39.94 o                         
   1   1  10        102.50        124.45        22.96 o                         
   2   1  10        245.73        251.21        24.52 o                         
   3   1  10        637.44        623.54        41.28 o                         
   4   1  10        184.85        204.45        41.28 o                         
   5   1  10        410.70        428.48        44.69 o                         
   6   1  10         18.44         -8.45        37.25 o                         
   7   1  10        236.30        252.61        39.38 o                         
  -7   2  10          4.60         13.20        37.76 o                         
  -6   2  10        560.36        631.37        41.56 o                         
  -5   2  10          8.08         12.08        37.53 o                         
  -4   2  10       1155.42       1129.44        45.65 o                         
  -3   2  10        350.77        373.38        28.19 o                         
  -2   2  10        575.70        538.96        40.39 o                         
  -1   2  10        161.21        171.73        35.41 o                         
   0   2  10         43.97         55.60        24.72 o                         
   1   2  10        145.44        201.38        24.28 o                         
   2   2  10        608.08        603.69        21.29 o                         
   3   2  10        363.05        421.91        36.58 o                         
   4   2  10       1135.40       1146.31        27.26 o                         
   5   2  10         10.92         59.01        42.62 o                         
   6   2  10        533.91        566.48        53.20 o                         
   7   2  10          3.47          4.70        35.86 o                         
  -7   3  10          3.02          8.11        37.65 o                         
  -6   3  10          6.14         28.53        38.15 o                         
  -5   3  10         58.49         80.10        27.63 o                         
  -4   3  10        472.31        434.13        31.33 o                         
  -3   3  10         86.73         88.21        24.84 o                         
  -2   3  10        786.71        746.32        33.39 o                         
  -1   3  10        197.88        210.83        38.60 o                         
   0   3  10       2697.45       2756.55        44.69 o                         
   1   3  10        178.21        175.53        34.07 o                         
   2   3  10        806.88        851.03        44.58 o                         
   3   3  10         89.87         97.33        25.41 o                         
   4   3  10        459.45        444.98        23.09 o                         
   5   3  10         64.48         69.24        16.31 o                         
   6   3  10          7.35         31.31        21.72 o                         
   7   3  10          1.62         -3.40        23.21 o                         
  -7   4  10         39.42         60.52        38.32 o                         
  -6   4  10        141.29        155.51        38.43 o                         
  -5   4  10         20.12         86.76        36.86 o                         
  -4   4  10        273.37        297.03        28.14 o                         
  -3   4  10        362.02        381.66        28.53 o                         
  -2   4  10        159.10        149.58        34.96 o                         
  -1   4  10       1753.17       1682.99        48.55 o                         
   0   4  10        467.29        468.92        39.21 o                         
   1   4  10       1684.55       1573.08        38.82 o                         
   2   4  10        167.18        151.09        26.79 o                         
   3   4  10        351.65        351.24        17.23 o                         
   4   4  10        288.35        269.32        17.54 o                         
   5   4  10         20.47         36.45        21.32 o                         
   6   4  10        136.77        167.05        22.98 o                         
   7   4  10         37.76         49.13        26.92 o                         
  -7   5  10        194.90        217.04        21.84 o                         
  -6   5  10         13.16         20.75        25.12 o                         
  -5   5  10        301.14        307.43        27.75 o                         
  -4   5  10        219.04        206.80        27.58 o                         
  -3   5  10        708.35        688.42        40.39 o                         
  -2   5  10         34.96         54.48        35.35 o                         
  -1   5  10         30.42         37.14        25.68 o                         
   0   5  10        347.99        349.89        38.32 o                         
   1   5  10         17.17         43.80        25.51 o                         
   2   5  10         27.24         21.58        19.54 o                         
   3   5  10        698.73        664.07        27.10 o                         
   4   5  10        209.83        196.11        19.02 o                         
   5   5  10        306.58        325.05        25.29 o                         
   6   5  10         12.06          4.86        20.60 o                         
   7   5  10        189.05        223.61        56.33 o                         
  -6   6  10         38.83         32.88        21.41 o                         
  -5   6  10        118.68        148.57        35.74 o                         
  -4   6  10        273.67        255.13        24.84 o                         
  -3   6  10        328.40        312.08        28.19 o                         
  -2   6  10        205.01        210.66        34.91 o                         
  -1   6  10        648.71        700.34        38.54 o                         
   0   6  10          9.52         24.72        23.83 o                         
   1   6  10        621.51        626.10        39.24 o                         
   2   6  10        199.12        190.14        19.83 o                         
   3   6  10        351.50        339.90        23.33 o                         
   4   6  10        255.10        241.62        19.44 o                         
   5   6  10        132.77        124.26        16.87 o                         
   6   6  10         35.92         28.11        22.13 o                         
  -6   7  10          9.45         11.40        17.90 o                         
  -5   7  10         78.87         54.88        20.49 o                         
  -4   7  10         48.37         34.44        16.57 o                         
  -3   7  10        140.26        110.25        36.75 o                         
  -2   7  10        391.91        388.60        36.92 o                         
  -1   7  10         43.95         45.92        24.56 o                         
   0   7  10        707.18        757.34        37.37 o                         
   1   7  10         39.88         72.12        19.29 o                         
   2   7  10        408.61        395.28        20.03 o                         
   3   7  10        146.46        162.50        36.61 o                         
   4   7  10         39.39         46.05        18.17 o                         
   5   7  10         71.25         90.38        21.19 o                         
   6   7  10         10.46         -8.89        26.87 o                         
  -5   8  10          5.95         -1.66        19.53 o                         
  -4   8  10        119.92        150.49        34.46 o                         
  -3   8  10          2.13          2.25        19.36 o                         
  -2   8  10        138.93        147.03        33.17 o                         
  -1   8  10         18.83         21.11        15.25 o                         
   0   8  10         95.80        107.70        23.22 o                         
   1   8  10         18.55         33.49        17.60 o                         
   2   8  10        137.23        144.25        17.26 o                         
   3   8  10          2.30        -14.88        16.85 o                         
   4   8  10        126.18        152.83        15.47 o                         
   5   8  10          5.95          5.00        17.99 o                         
  -4   9  10         89.19        114.83        24.18 o                         
  -3   9  10        115.61        121.09        16.89 o                         
  -2   9  10        127.88        167.95        47.88 o                         
  -1   9  10         22.95         20.28        15.50 o                         
   0   9  10        328.12        338.52        18.13 o                         
   1   9  10         27.07         16.70        14.78 o                         
   2   9  10        126.65        152.94        19.55 o                         
   3   9  10        103.68        121.77        17.95 o                         
   4   9  10         91.86        102.25        19.34 o                         
  -3  10  10         13.03         37.75        22.96 o                         
  -2  10  10          3.89         -3.79        18.52 o                         
  -1  10  10        151.83        190.53        20.23 o                         
   0  10  10          1.37          3.61        14.38 o                         
   1  10  10        152.94        149.29        17.32 o                         
   2  10  10          4.56          9.14        14.27 o                         
   3  10  10         11.86         18.96        20.22 o                         
  -2  11  10         11.54         67.70        24.29 o                         
  -1  11  10         24.05         20.83        16.55 o                         
   0  11  10          9.62         16.57        16.67 o                         
   1  11  10         20.53         23.67        18.01 o                         
   2  11  10         12.30         16.18        15.45 o                         
   1   0  11        113.80        115.55        20.72 o                         
   2   0  11         75.75         77.98        25.06 o                         
   3   0  11        128.23        104.44        27.58 o                         
   4   0  11        855.63        793.92        35.02 o                         
   5   0  11        233.33        215.36        41.90 o                         
   6   0  11        319.57        406.39        44.64 o                         
   7   0  11         43.92         54.09        37.87 o                         
  -7   1  11         50.07         52.19        40.28 o                         
  -6   1  11          1.53         19.47        29.37 o                         
  -5   1  11        245.71        226.66        30.32 o                         
  -4   1  11         99.45        154.33        36.92 o                         
  -3   1  11        264.18        237.90        37.48 o                         
  -2   1  11       1260.29       1287.52        42.23 o                         
  -1   1  11        388.58        393.46        28.08 o                         
   0   1  11       1379.51       1548.67        32.95 o                         
   1   1  11        446.28        426.06        21.95 o                         
   2   1  11       1274.18       1412.96        26.70 o                         
   3   1  11        263.56        224.65        38.71 o                         
   4   1  11        105.63         94.03        38.60 o                         
   5   1  11        255.81        289.81        43.58 o                         
   6   1  11          2.30         27.24        38.99 o                         
   7   1  11         54.68         74.68        38.43 o                         
  -7   2  11         16.39         16.78        39.55 o                         
  -6   2  11         34.15         38.09        41.34 o                         
  -5   2  11         65.13        102.14        38.32 o                         
  -4   2  11        175.06        170.05        28.30 o                         
  -3   2  11        298.47        375.73        38.76 o                         
  -2   2  11        368.57        292.55        28.02 o                         
  -1   2  11       1354.77       1326.00        35.74 o                         
   0   2  11        236.62        259.49        38.82 o                         
   1   2  11       1431.14       1417.26        60.10 o                         
   2   2  11        369.72        357.86        27.83 o                         
   3   2  11        282.60        324.45        26.77 o                         
   4   2  11        168.40        154.47        25.53 o                         
   5   2  11         61.25         70.57        21.98 o                         
   6   2  11         33.78         29.61        26.07 o                         
   7   2  11         15.73         21.46        20.60 o                         
  -7   3  11        103.51         89.56        28.70 o                         
  -6   3  11         45.65         -4.53        40.61 o                         
  -5   3  11        365.16        340.32        31.49 o                         
  -4   3  11         43.03         72.33        33.84 o                         
  -3   3  11        219.20        201.32        27.69 o                         
  -2   3  11        206.15        199.08        36.14 o                         
  -1   3  11        350.66        366.78        37.65 o                         
   0   3  11          4.67         35.02        35.69 o                         
   1   3  11        332.06        309.06        27.69 o                         
   2   3  11        193.82        210.83        20.23 o                         
   3   3  11        201.30        216.33        21.60 o                         
   4   3  11         43.26         38.08        24.72 o                         
   5   3  11        370.26        367.98        22.11 o                         
   6   3  11         47.44         50.45        30.31 o                         
   7   3  11        103.51        168.70        30.71 o                         
  -6   4  11        153.66        159.76        31.05 o                         
  -5   4  11         65.62         59.13        38.49 o                         
  -4   4  11        355.22        369.24        35.80 o                         
  -3   4  11        308.71        279.30        26.91 o                         
  -2   4  11        154.96        205.63        36.92 o                         
  -1   4  11        489.39        483.47        28.58 o                         
   0   4  11         16.19         33.23        24.84 o                         
   1   4  11        480.38        442.69        28.14 o                         
   2   4  11        163.39        151.48        34.18 o                         
   3   4  11        304.12        352.38        23.61 o                         
   4   4  11        358.94        316.72        32.20 o                         
   5   4  11         56.05         69.05        19.09 o                         
   6   4  11        155.58        164.73        24.48 o                         
  -6   5  11          3.85        -19.69        28.08 o                         
  -5   5  11         10.59         24.11        27.13 o                         
  -4   5  11         99.31        144.37        36.92 o                         
  -3   5  11          2.57          6.99        35.63 o                         
  -2   5  11        686.64        788.66        39.38 o                         
  -1   5  11        129.97        139.79        32.78 o                         
   0   5  11        428.34        415.06        26.23 o                         
   1   5  11        124.58        111.93        24.95 o                         
   2   5  11        702.60        732.89        37.87 o                         
   3   5  11          4.67         14.45        15.14 o                         
   4   5  11        103.28        135.45        16.48 o                         
   5   5  11         11.40         23.57        19.93 o                         
   6   5  11          2.71         18.49        17.42 o                         
  -6   6  11        100.94        114.42        18.51 o                         
  -5   6  11         66.42         97.28        38.26 o                         
  -4   6  11         87.16         83.40        37.76 o                         
  -3   6  11         33.61         46.65        25.84 o                         
  -2   6  11        102.54        108.97        34.68 o                         
  -1   6  11        295.00        309.45        26.85 o                         
   0   6  11         54.82         43.02        33.84 o                         
   1   6  11        295.73        296.30        36.42 o                         
   2   6  11        106.40         80.09        22.49 o                         
   3   6  11         30.49         56.15        17.80 o                         
   4   6  11         87.71        106.78        18.40 o                         
   5   6  11         65.44         75.08        19.99 o                         
   6   6  11        103.18         92.68        18.43 o                         
  -5   7  11        137.36        140.20        18.08 o                         
  -4   7  11         29.32        -10.46        37.42 o                         
  -3   7  11        179.26        216.98        27.75 o                         
  -2   7  11         88.73        130.45        35.86 o                         
  -1   7  11         52.90         58.96        25.23 o                         
   0   7  11        172.31        184.54        26.74 o                         
   1   7  11         46.78         45.39        21.07 o                         
   2   7  11         91.58        112.39        24.81 o                         
   3   7  11        176.77        173.68        21.02 o                         
   4   7  11         24.35         41.37        14.83 o                         
   5   7  11        136.74        148.41        18.65 o                         
  -4   8  11         32.02         35.55        19.36 o                         
  -3   8  11        152.01        151.60        19.49 o                         
  -2   8  11         64.59         58.15        33.00 o                         
  -1   8  11        184.80        221.85        27.13 o                         
   0   8  11         35.62         50.68        25.28 o                         
   1   8  11        186.04        204.30        43.97 o                         
   2   8  11         66.74         90.92        17.63 o                         
   3   8  11        142.25        140.70        16.20 o                         
   4   8  11         38.22         42.32        16.49 o                         
  -4   9  11         60.66         59.58        17.83 o                         
  -3   9  11         26.86         18.16        24.68 o                         
  -2   9  11         58.04         60.33        23.57 o                         
  -1   9  11          6.84          3.92        22.22 o                         
   0   9  11        115.82        115.69        19.31 o                         
   1   9  11          6.21         16.12        13.26 o                         
   2   9  11         60.28         59.84        17.76 o                         
   3   9  11         29.21         29.24        18.24 o                         
   4   9  11         59.79         58.69        16.57 o                         
  -2  10  11         30.85         66.88        20.15 o                         
  -1  10  11          3.34         -2.47        23.99 o                         
   0  10  11          0.25         -1.07        15.46 o                         
   1  10  11          3.98         -3.37        17.82 o                         
   2  10  11         32.69         24.75        17.81 o                         
   0   0  12       1915.66       1781.00        38.49 o                         
   1   0  12         83.05         94.40        19.23 o                         
   2   0  12        101.52        106.90        25.68 o                         
   3   0  12        250.15        221.40        28.30 o                         
   4   0  12        122.01        131.90        39.44 o                         
   5   0  12         26.88         28.02        28.58 o                         
   6   0  12          0.85         13.20        44.86 o                         
  -6   1  12         80.31         77.59        33.28 o                         
  -5   1  12        128.48        116.07        42.79 o                         
  -4   1  12        308.25        281.14        31.05 o                         
  -3   1  12        288.29        285.62        28.25 o                         
  -2   1  12        551.81        505.23        29.65 o                         
  -1   1  12        283.71        294.68        28.58 o                         
   0   1  12        591.01        600.30        20.95 o                         
   1   1  12        274.76        263.11        30.35 o                         
   2   1  12        539.07        584.13        22.45 o                         
   3   1  12        298.82        356.16        27.52 o                         
   4   1  12        314.22        345.30        40.50 o                         
   5   1  12        120.28        144.71        44.97 o                         
   6   1  12         80.07        110.20        48.44 o                         
  -6   2  12         83.33        131.29        44.86 o                         
  -5   2  12        139.34        149.74        31.94 o                         
  -4   2  12        159.06        144.10        30.09 o                         
  -3   2  12        300.38        285.28        28.53 o                         
  -2   2  12         63.15         70.09        24.33 o                         
  -1   2  12         80.17         81.45        37.37 o                         
   0   2  12        418.52        444.09        36.30 o                         
   1   2  12        103.46        123.23        17.13 o                         
   2   2  12         59.54        102.71        23.51 o                         
   3   2  12        310.31        309.16        21.73 o                         
   4   2  12        147.11        137.99        21.28 o                         
   5   2  12        141.92        154.62        21.63 o                         
   6   2  12         84.70        111.77        29.15 o                         
  -6   3  12          0.76          4.64        41.67 o                         
  -5   3  12         60.77         63.27        38.76 o                         
  -4   3  12         87.89        101.75        37.31 o                         
  -3   3  12        290.15        265.26        34.29 o                         
  -2   3  12        391.11        387.65        37.65 o                         
  -1   3  12        622.07        611.62        30.82 o                         
   0   3  12        635.92        591.04        29.59 o                         
   1   3  12        625.51        637.07        29.14 o                         
   2   3  12        349.19        343.64        26.20 o                         
   3   3  12        303.13        283.98        21.66 o                         
   4   3  12         94.89        114.53        24.42 o                         
   5   3  12         62.80         69.36        28.20 o                         
   6   3  12          0.74         -4.52        22.76 o                         
  -6   4  12         65.07        137.10        43.13 o                         
  -5   4  12         66.14         60.02        39.72 o                         
  -4   4  12         59.69        106.39        37.20 o                         
  -3   4  12        245.49        242.99        26.18 o                         
  -2   4  12         65.65        102.65        25.51 o                         
  -1   4  12        289.69        272.70        27.24 o                         
   0   4  12        209.82        242.71        37.03 o                         
   1   4  12        300.89        260.56        35.30 o                         
   2   4  12         56.88         70.00        20.55 o                         
   3   4  12        261.65        299.79        26.89 o                         
   4   4  12         61.46         66.56        26.62 o                         
   5   4  12         63.05         69.43        29.65 o                         
   6   4  12         67.04         50.42        23.84 o                         
  -5   5  12         97.00         84.69        29.70 o                         
  -4   5  12         96.84        101.86        38.43 o                         
  -3   5  12        110.52         88.55        38.04 o                         
  -2   5  12         70.64         75.07        26.51 o                         
  -1   5  12         47.65         41.73        24.28 o                         
   0   5  12          2.10         11.69        23.49 o                         
   1   5  12         46.45         49.45        24.72 o                         
   2   5  12         62.81         65.00        25.84 o                         
   3   5  12        118.64        146.45        26.14 o                         
   4   5  12        100.46        138.97        38.71 o                         
   5   5  12         96.25        102.31        21.53 o                         
  -5   6  12         21.94         15.55        41.73 o                         
  -4   6  12         83.38        104.72        36.30 o                         
  -3   6  12        137.14        101.08        26.12 o                         
  -2   6  12        192.45        194.16        29.26 o                         
  -1   6  12        140.38        146.67        25.73 o                         
   0   6  12        314.72        303.18        27.69 o                         
   1   6  12        139.91        127.26        37.25 o                         
   2   6  12        196.57        185.10        37.81 o                         
   3   6  12        138.53        118.73        22.12 o                         
   4   6  12         77.66         50.45        19.09 o                         
   5   6  12         24.15         25.37        19.92 o                         
  -4   7  12         35.59         71.66        39.60 o                         
  -3   7  12         50.86         64.16        25.96 o                         
  -2   7  12        113.00        107.79        35.58 o                         
  -1   7  12         89.40         95.77        26.07 o                         
   0   7  12        155.50        145.94        36.75 o                         
   1   7  12         90.66        105.83        24.56 o                         
   2   7  12        112.28        102.76        26.46 o                         
   3   7  12         46.65         60.46        16.65 o                         
   4   7  12         39.84         41.20        16.84 o                         
  -3   8  12         50.48         76.05        20.35 o                         
  -2   8  12          8.65         21.20        25.28 o                         
  -1   8  12         11.45         -4.48        24.28 o                         
   0   8  12         23.06          8.89        33.84 o                         
   1   8  12          9.57          0.45        24.00 o                         
   2   8  12          8.33          6.19        20.90 o                         
   3   8  12         53.09         66.94        18.19 o                         
  -2   9  12         31.15         19.34        24.56 o                         
  -1   9  12         54.83         63.04        20.24 o                         
   0   9  12          9.24          1.05        23.59 o                         
   1   9  12         52.61         93.51        23.70 o                         
   2   9  12         28.49         30.40        16.30 o                         
   1   0  13        123.08        115.63        16.88 o                         
   2   0  13         69.53         67.21        20.12 o                         
   3   0  13         64.36        102.14        39.44 o                         
   4   0  13         33.49         63.82        39.72 o                         
   5   0  13        170.35        157.24        44.36 o                         
   6   0  13          0.78        -20.08        34.40 o                         
  -6   1  13         60.68         93.58        48.55 o                         
  -5   1  13         15.18         15.72        43.35 o                         
  -4   1  13        140.62        126.47        38.82 o                         
  -3   1  13        232.13        217.26        28.58 o                         
  -2   1  13        152.43        118.64        36.64 o                         
  -1   1  13        368.96        382.99        19.06 o                         
   0   1  13         98.73        108.50        18.11 o                         
   1   1  13        327.98        311.28        18.83 o                         
   2   1  13        135.74        138.27        18.66 o                         
   3   1  13        227.61        239.73        22.67 o                         
   4   1  13        139.59        171.72        26.23 o                         
   5   1  13         16.23         30.67        26.85 o                         
   6   1  13         61.09         60.62        23.29 o                         
  -5   2  13         28.86         48.72        45.03 o                         
  -4   2  13         36.58         55.10        38.32 o                         
  -3   2  13         91.92         58.01        37.59 o                         
  -2   2  13        257.67        232.25        36.86 o                         
  -1   2  13        172.66        191.14        25.45 o                         
   0   2  13        401.97        408.18        22.28 o                         
   1   2  13        189.17        211.90        21.23 o                         
   2   2  13        271.44        283.39        19.41 o                         
   3   2  13         87.25        101.05        26.25 o                         
   4   2  13         33.69         49.49        19.41 o                         
   5   2  13         30.97         28.11        21.37 o                         
  -5   3  13          0.95          3.58        41.67 o                         
  -4   3  13        208.77        247.36        40.22 o                         
  -3   3  13         10.94          4.87        24.44 o                         
  -2   3  13         39.26         42.57        32.00 o                         
  -1   3  13        124.03         99.96        26.46 o                         
   0   3  13         11.52         -1.57        34.63 o                         
   1   3  13        128.36        105.91        18.32 o                         
   2   3  13         42.51         51.66        25.33 o                         
   3   3  13         11.57          5.45        18.09 o                         
   4   3  13        206.72        211.21        23.80 o                         
   5   3  13          1.04         16.01        22.67 o                         
  -5   4  13        110.91        114.56        41.28 o                         
  -4   4  13         43.06        112.88        38.93 o                         
  -3   4  13        194.83        172.96        37.03 o                         
  -2   4  13        326.01        316.05        28.14 o                         
  -1   4  13         24.40         38.49        25.34 o                         
   0   4  13        167.45        165.97        26.91 o                         
   1   4  13         25.75         35.97        25.28 o                         
   2   4  13        331.65        342.61        45.39 o                         
   3   4  13        188.47        189.41        27.12 o                         
   4   4  13         45.06         53.03        22.15 o                         
   5   4  13        115.80        115.59        31.06 o                         
  -4   5  13         20.53         33.06        37.76 o                         
  -3   5  13         64.66         89.33        27.75 o                         
  -2   5  13          5.71        -17.68        26.12 o                         
  -1   5  13        308.40        328.52        28.14 o                         
   0   5  13         38.17         69.81        25.96 o                         
   1   5  13        298.50        285.84        37.53 o                         
   2   5  13          4.42         24.85        31.74 o                         
   3   5  13         63.19         94.86        25.12 o                         
   4   5  13         21.89         27.27        27.50 o                         
  -4   6  13          2.83        -17.17        39.38 o                         
  -3   6  13         82.55        101.08        26.18 o                         
  -2   6  13         26.93         41.73        36.25 o                         
  -1   6  13        105.58        127.20        25.06 o                         
   0   6  13         40.67         55.38        25.28 o                         
   1   6  13        108.76         91.18        35.13 o                         
   2   6  13         29.60         25.90        24.50 o                         
   3   6  13         75.55        103.35        22.28 o                         
   4   6  13          2.42          5.38        19.47 o                         
  -3   7  13         25.58         54.37        38.09 o                         
  -2   7  13         26.67         -1.57        25.62 o                         
  -1   7  13         26.76         34.23        36.64 o                         
   0   7  13          1.64        -10.07        25.96 o                         
   1   7  13         25.29         37.37        25.56 o                         
   2   7  13         31.36         -7.44        25.79 o                         
   3   7  13         28.47         26.06        19.07 o                         
  -2   8  13        117.29         92.02        39.32 o                         
  -1   8  13          2.01         20.03        37.81 o                         
   0   8  13         94.93        117.08        27.07 o                         
   1   8  13          2.53         -6.54        26.74 o                         
   2   8  13        120.38        106.28        39.21 o                         
   0   0  14        981.05        890.25        32.16 o                         
   1   0  14          0.83         -4.86        19.77 o                         
   2   0  14        268.87        261.37        19.40 o                         
   3   0  14          0.18         27.58        25.00 o                         
   4   0  14         57.33         49.82        22.08 o                         
   5   0  14          1.50         -2.41        29.54 o                         
  -5   1  14          9.51         36.47        42.51 o                         
  -4   1  14        143.05        175.20        41.90 o                         
  -3   1  14         60.35         64.38        37.70 o                         
  -2   1  14         25.59         38.64        19.94 o                         
  -1   1  14        138.62        139.99        54.65 o                         
   0   1  14          2.98        -20.83        20.83 o                         
   1   1  14        135.10        169.51        20.75 o                         
   2   1  14         29.19         42.39        20.87 o                         
   3   1  14         61.41         66.94        21.56 o                         
   4   1  14        143.46        144.11        27.39 o                         
   5   1  14          8.02          3.90        28.10 o                         
  -4   2  14         27.68         43.41        40.11 o                         
  -3   2  14        164.31        163.90        29.03 o                         
  -2   2  14         34.94         48.89        26.40 o                         
  -1   2  14         66.49         43.07        26.35 o                         
   0   2  14        197.99        204.07        26.09 o                         
   1   2  14         69.73         64.07        36.81 o                         
   2   2  14         38.92         39.66        17.98 o                         
   3   2  14        164.04        161.23        26.25 o                         
   4   2  14         27.19         63.08        27.99 o                         
  -4   3  14          5.73        -20.47        40.00 o                         
  -3   3  14        110.45        169.88        29.93 o                         
  -2   3  14          4.47         52.41        36.19 o                         
  -1   3  14        249.87        297.42        39.21 o                         
   0   3  14         61.44         51.54        34.29 o                         
   1   3  14        237.49        249.27        28.25 o                         
   2   3  14          6.19          1.13        20.81 o                         
   3   3  14        108.00        158.17        26.78 o                         
   4   3  14          4.14          4.07        19.74 o                         
  -4   4  14         29.56         33.90        39.27 o                         
  -3   4  14         50.79         58.18        38.37 o                         
  -2   4  14        247.63        211.61        26.68 o                         
  -1   4  14          4.92         -3.13        34.85 o                         
   0   4  14        146.40        177.43        35.86 o                         
   1   4  14          4.63         23.42        20.55 o                         
   2   4  14        250.59        227.68        19.85 o                         
   3   4  14         50.45         59.37        38.15 o                         
   4   4  14         28.86         26.68        20.14 o                         
  -3   5  14         21.56         29.31        35.80 o                         
  -2   5  14         22.91         40.67        35.91 o                         
  -1   5  14         21.23         17.90        24.61 o                         
   0   5  14         21.71         40.61        35.74 o                         
   1   5  14         23.70         34.40        26.68 o                         
   2   5  14         27.28         24.78        18.41 o                         
   3   5  14         23.59         29.22        22.69 o                         
  -2   6  14        102.39        140.12        28.58 o                         
  -1   6  14         31.85         28.08        27.24 o                         
   0   6  14        123.35        105.16        27.52 o                         
   1   6  14         32.66         29.81        26.57 o                         
   2   6  14         89.31         77.10        22.96 o                         
  -1   7  14         98.87        170.95        38.32 o                         
   0   7  14          0.02         21.93        27.07 o                         
   1   7  14         99.58         94.20        27.86 o                         
   1   0  15         30.08         30.23        17.82 o                         
   2   0  15         13.12         28.07        18.47 o                         
   3   0  15         27.07         39.08        22.27 o                         
  -3   1  15         81.77        102.67        19.50 o                         
  -2   1  15         57.35         88.03        26.39 o                         
  -1   1  15         89.95         99.92        25.34 o                         
   0   1  15         85.21         74.91        18.76 o                         
   1   1  15         84.84         70.51        25.67 o                         
   2   1  15         55.38         60.41        22.11 o                         
   3   1  15         80.40         92.12        22.20 o                         
  -3   2  15         25.89         63.21        38.49 o                         
  -2   2  15         98.83         95.43        27.13 o                         
  -1   2  15         64.28         65.35        18.08 o                         
   0   2  15        137.42        158.59        42.99 o                         
   1   2  15         62.73         69.57        18.30 o                         
   2   2  15        105.35         90.77        26.25 o                         
   3   2  15         28.17         40.29        19.63 o                         
  -3   3  15          8.89         34.35        39.27 o                         
  -2   3  15         43.20         76.75        25.06 o                         
  -1   3  15         26.69        -32.67        36.53 o                         
   0   3  15          4.19         30.38        25.88 o                         
   1   3  15         27.77          9.30        19.08 o                         
   2   3  15         42.51         47.27        21.78 o                         
   3   3  15          9.64          9.59        20.03 o                         
  -2   4  15         36.91         46.04        39.38 o                         
  -1   4  15         21.51         -2.85        28.02 o                         
   0   4  15         27.95         38.26        27.63 o                         
   1   4  15         17.68         28.82        29.09 o                         
   2   4  15         31.24         31.13        22.26 o                         
  -1   5  15        111.12         68.92        38.49 o                         
   0   5  15         59.62         34.35        27.41 o                         
   1   5  15        120.02        116.76        23.11 o                         
   0   0  16         27.84         41.45        38.54 o                         
   1   0  16         91.90        114.70        22.56 o                         
  -1   1  16         32.39         79.17        27.13 o                         
   0   1  16         33.00         38.13        23.00 o                         
   1   1  16         32.75         35.98        22.93 o                         
  -1   2  16          6.59        -22.18        22.18 o                         
   0   2  16         15.17         30.61        19.97 o                         
   1   2  16          7.11         16.42        27.85 o                         
                                                                                
